# Supplementary material for: Deep palaeoproteomic profiling of archaeological human brains
Source: PLoS One. 2025 May 28;20(5):e0324246. doi: 10.1371/journal.pone.0324246 (PMC12118856; doi:10.1371/journal.pone.0324246)
Supplement: S1 Dataset — (XLSX) [file pone.0324246.s002.xlsx]

## Sheet: contents
Tab Name	Description
proteins_in_all_protocols	Unique proteins identified at 1% FDR and q-value ≤ .01 recovered by all protocols, with GO information on biological process, cellular component and molecular function.
proteins_in_each_protocol	UniProt accession numbers for unique proteins identified at 1% FDR and q-value ≤ .01 recovered by each protocol.
GO_BeatBox_iST	GO representation testing for cellular components recovered by the BeatBox with iST protocol, performed at the protein class level using a Fisher’s exact test and Bonferroni correction with the Protein ANalysis THrough Evolutionary Relationships (PANTHER) classification system (v.19.0).
GO_urea_FASP	GO representation testing for cellular components recovered by the urea with FASP protocol, performed at the protein class level using a Fisher’s exact test and Bonferroni correction with the PANTHER classification system (v.19.0).
GO_urea_SPE	GO representation testing for cellular components recovered by the urea with SPE protocol, performed at the protein class level using a Fisher’s exact test and Bonferroni correction with the PANTHER classification system (v.19.0).
GO_SDS_S-Trap	GO representation testing for cellular components recovered by the SDS with S-Trap protocol, performed at the protein class level using a Fisher’s exact test and Bonferroni correction with the PANTHER classification system (v.19.0).
GO_urea_SPE+iST	GO representation testing for cellular components recovered by the urea with SPE and iST protocol, performed at the protein class level using a Fisher’s exact test and Bonferroni correction with the PANTHER classification system (v.19.0).
GO_BeatBox_S-Trap	GO representation testing for cellular components recovered by the BeatBox with S-Trap protocol, performed at the protein class level using a Fisher’s exact test and Bonferroni correction with the PANTHER classification system (v.19.0).
GO_SDS-PAGE	GO representation testing for cellular components recovered by the SDS-PAGE protocol, performed at the protein class level using a Fisher’s exact test and Bonferroni correction with the PANTHER classification system (v.19.0).
GO_SDS_FASP	GO representation testing for cellular components recovered by the SDS with FASP protocol, performed at the protein class level using a Fisher’s exact test and Bonferroni correction with the PANTHER classification system (v.19.0).
GO_SL_SPE	GO representation testing for cellular components recovered by the SL with SPE protocol, performed at the protein class level using a Fisher’s exact test and Bonferroni correction with the PANTHER classification system (v.19.0).
GO_SP3	GO representation testing for cellular components recovered by the SP3 protocol, performed at the protein class level using a Fisher’s exact test and Bonferroni correction with the PANTHER classification system (v.19.0).
GRAVY_BeatBox_iST	Mean hydropathy, mean net charge and GRand AVerage of hydropathY (GRAVY) score for unique proteins identified at 1% FDR and q-value ≤ .01 recovered by the BeatBox with iST protocol.
GRAVY_urea_FASP	Mean hydropathy, mean net charge and GRAVY score for unique proteins identified at 1% FDR and q-value ≤ .01 recovered by the urea with FASP protocol.
GRAVY_urea_SPE	Mean hydropathy, mean net charge and GRAVY score for unique proteins identified at 1% FDR and q-value ≤ .01 recovered by the urea with SPE protocol.
GRAVY_SDS_S-Trap	Mean hydropathy, mean net charge and GRAVY score for unique proteins identified at 1% FDR and q-value ≤ .01 recovered by the SDS with S-Trap protocol.
GRAVY_urea_SPE+iST	Mean hydropathy, mean net charge and GRAVY score for unique proteins identified at 1% FDR and q-value ≤ .01 recovered by the urea with SPE and iST protocol.
GRAVY_BeatBox_S-Trap	Mean hydropathy, mean net charge and GRAVY score for unique proteins identified at 1% FDR and q-value ≤ .01 recovered by the BeatBox with S-Trap protocol.
GRAVY_SDS-PAGE	Mean hydropathy, mean net charge and GRAVY score for unique proteins identified at 1% FDR and q-value ≤ .01 recovered by the SDS-PAGE protocol.
GRAVY_SDS_FASP	Mean hydropathy, mean net charge and GRAVY score for unique proteins identified at 1% FDR and q-value ≤ .01 recovered by the SDS with FASP protocol.
GRAVY_SL_SPE	Mean hydropathy, mean net charge and GRAVY score for unique proteins identified at 1% FDR and q-value ≤ .01 recovered by the SL with SPE protocol.
GRAVY_SP3	Mean hydropathy, mean net charge and GRAVY score for unique proteins identified at 1% FDR and q-value ≤ .01 recovered by the SP3 protocol.

## Sheet: proteins_in_all_protocols
Entry	Entry Name	Protein names	Gene Ontology (biological process)	Gene Ontology (cellular component)	Gene Ontology (molecular function)
O43426	SYNJ1_HUMAN	Synaptojanin-1 (EC 3.1.3.36) (Synaptic inositol 1,4,5-trisphosphate 5-phosphatase 1)	inositol phosphate metabolic process [GO:0043647]; learning [GO:0007612]; membrane organization [GO:0061024]; neurotransmitter transport [GO:0006836]; phosphatidylinositol biosynthetic process [GO:0006661]; phosphatidylinositol dephosphorylation [GO:0046856]; phosphatidylinositol metabolic process [GO:0046488]; positive regulation of endosome organization [GO:1904980]; synaptic vesicle endocytosi…	clathrin coat of coated pit [GO:0030132]; cytosol [GO:0005829]; membrane coat [GO:0030117]; perinuclear region of cytoplasm [GO:0048471]; presynapse [GO:0098793]; synaptic membrane [GO:0097060]; terminal bouton [GO:0043195]; vesicle membrane [GO:0012506]	inositol-1,4,5-trisphosphate 5-phosphatase activity [GO:0052658]; phosphatidylinositol phosphate 4-phosphatase activity [GO:0034596]; phosphatidylinositol phosphate 5-phosphatase activity [GO:0034595]; phosphatidylinositol-3,5-bisphosphate 3-phosphatase activity [GO:0052629]; phosphatidylinositol-3,5-bisphosphate 5-phosphatase activity [GO:0043813]; phosphatidylinositol-3-phosphate phosphatase ac…
O43760	SNG2_HUMAN	Synaptogyrin-2 (Cellugyrin)	regulated exocytosis [GO:0045055]; synaptic vesicle membrane organization [GO:0048499]	extracellular exosome [GO:0070062]; lipid droplet [GO:0005811]; membrane [GO:0016020]; neuromuscular junction [GO:0031594]; synaptic vesicle membrane [GO:0030672]
O43813	LANC1_HUMAN	Glutathione S-transferase LANCL1 (EC 2.5.1.18) (40 kDa erythrocyte membrane protein) (p40) (LanC-like protein 1)	carbohydrate metabolic process [GO:0005975]; cellular detoxification [GO:1990748]; G protein-coupled receptor signaling pathway [GO:0007186]; peptide modification [GO:0031179]	cytoplasm [GO:0005737]; plasma membrane [GO:0005886]	G protein-coupled receptor activity [GO:0004930]; glutathione binding [GO:0043295]; glutathione transferase activity [GO:0004364]; low-density lipoprotein particle receptor binding [GO:0050750]; SH3 domain binding [GO:0017124]; zinc ion binding [GO:0008270]
P62807	H2B1C_HUMAN	Histone H2B type 1-C/E/F/G/I (Histone H2B.1 A) (Histone H2B.a) (H2B/a) (Histone H2B.g) (H2B/g) (Histone H2B.h) (H2B/h) (Histone H2B.k) (H2B/k) (Histone H2B.l) (H2B/l)	antibacterial humoral response [GO:0019731]; antimicrobial humoral immune response mediated by antimicrobial peptide [GO:0061844]; defense response to Gram-positive bacterium [GO:0050830]; innate immune response in mucosa [GO:0002227]; nucleosome assembly [GO:0006334]	cytosol [GO:0005829]; extracellular exosome [GO:0070062]; extracellular space [GO:0005615]; nucleoplasm [GO:0005654]; nucleosome [GO:0000786]; nucleus [GO:0005634]	DNA binding [GO:0003677]; identical protein binding [GO:0042802]; protein heterodimerization activity [GO:0046982]; structural constituent of chromatin [GO:0030527]
O75508	CLD11_HUMAN	Claudin-11 (Oligodendrocyte-specific protein)	axon ensheathment [GO:0008366]; bicellular tight junction assembly [GO:0070830]; calcium-independent cell-cell adhesion via plasma membrane cell-adhesion molecules [GO:0016338]; cell adhesion [GO:0007155]; spermatogenesis [GO:0007283]; tight junction assembly [GO:0120192]	axon [GO:0030424]; basal part of cell [GO:0045178]; bicellular tight junction [GO:0005923]; cell junction [GO:0030054]; lipid droplet [GO:0005811]; neurofilament [GO:0005883]; plasma membrane [GO:0005886]; tight junction [GO:0070160]	identical protein binding [GO:0042802]; structural molecule activity [GO:0005198]
O75746	S2512_HUMAN	Electrogenic aspartate/glutamate antiporter SLC25A12, mitochondrial (Araceli hiperlarga) (Aralar) (Aralar1) (Mitochondrial aspartate glutamate carrier 1) (Solute carrier family 25 member 12)	aspartate family amino acid metabolic process [GO:0009066]; aspartate transmembrane transport [GO:0015810]; gluconeogenesis [GO:0006094]; L-glutamate transmembrane transport [GO:0015813]; malate-aspartate shuttle [GO:0043490]; response to calcium ion [GO:0051592]	membrane [GO:0016020]; mitochondrial inner membrane [GO:0005743]; mitochondrion [GO:0005739]	3-sulfino-L-alanine: proton, glutamate antiporter activity [GO:0000514]; acidic amino acid transmembrane transporter activity [GO:0015172]; aspartate:glutamate, proton antiporter activity [GO:0000515]; calcium ion binding [GO:0005509]; identical protein binding [GO:0042802]; L-aspartate transmembrane transporter activity [GO:0015183]; L-glutamate transmembrane transporter activity [GO:0005313]
O94856	NFASC_HUMAN	Neurofascin	axon guidance [GO:0007411]; brain development [GO:0007420]; cell-cell adhesion [GO:0098609]; myelination [GO:0042552]; peripheral nervous system development [GO:0007422]	axon [GO:0030424]; axon initial segment [GO:0043194]; ficolin-1-rich granule membrane [GO:0101003]; focal adhesion [GO:0005925]; node of Ranvier [GO:0033268]; paranodal junction [GO:0033010]; plasma membrane [GO:0005886]	cell-cell adhesion mediator activity [GO:0098632]
P00156	CYB_HUMAN	Cytochrome b (Complex III subunit 3) (Complex III subunit III) (Cytochrome b-c1 complex subunit 3) (Ubiquinol-cytochrome-c reductase complex cytochrome b subunit)	animal organ regeneration [GO:0031100]; cellular respiration [GO:0045333]; electron transport coupled proton transport [GO:0015990]; mitochondrial electron transport, ubiquinol to cytochrome c [GO:0006122]; response to cadmium ion [GO:0046686]; response to calcium ion [GO:0051592]; response to cobalamin [GO:0033590]; response to copper ion [GO:0046688]; response to ethanol [GO:0045471]; response …	membrane [GO:0016020]; mitochondrial inner membrane [GO:0005743]; mitochondrial respiratory chain complex III [GO:0005750]; mitochondrion [GO:0005739]	metal ion binding [GO:0046872]; protein-containing complex binding [GO:0044877]; ubiquinol-cytochrome-c reductase activity [GO:0008121]
P01011	AACT_HUMAN	Alpha-1-antichymotrypsin (ACT) (Cell growth-inhibiting gene 24/25 protein) (Serpin A3) [Cleaved into: Alpha-1-antichymotrypsin His-Pro-less]	acute-phase response [GO:0006953]; inflammatory response [GO:0006954]; maintenance of gastrointestinal epithelium [GO:0030277]; regulation of lipid metabolic process [GO:0019216]	azurophil granule lumen [GO:0035578]; blood microparticle [GO:0072562]; collagen-containing extracellular matrix [GO:0062023]; extracellular exosome [GO:0070062]; extracellular region [GO:0005576]; extracellular space [GO:0005615]; nucleus [GO:0005634]; platelet alpha granule lumen [GO:0031093]; secretory granule lumen [GO:0034774]	DNA binding [GO:0003677]; serine-type endopeptidase inhibitor activity [GO:0004867]
P02686	MBP_HUMAN	Myelin basic protein (MBP) (Myelin A1 protein) (Myelin membrane encephalitogenic protein)	axon ensheathment [GO:0008366]; central nervous system development [GO:0007417]; chemical synaptic transmission [GO:0007268]; immune response [GO:0006955]; maintenance of blood-brain barrier [GO:0035633]; MAPK cascade [GO:0000165]; membrane organization [GO:0061024]; myelination [GO:0042552]; negative regulation of heterotypic cell-cell adhesion [GO:0034115]; positive regulation of chemokine (C-X…	cell periphery [GO:0071944]; cell surface [GO:0009986]; compact myelin [GO:0043218]; cytosol [GO:0005829]; internode region of axon [GO:0033269]; myelin sheath [GO:0043209]; neuronal cell body [GO:0043025]; nucleus [GO:0005634]; plasma membrane [GO:0005886]; protein-containing complex [GO:0032991]; synapse [GO:0045202]	calmodulin binding [GO:0005516]; lipid binding [GO:0008289]; protease binding [GO:0002020]; structural constituent of myelin sheath [GO:0019911]
P02689	MYP2_HUMAN	Myelin P2 protein (Peripheral myelin protein 2)	fatty acid transport [GO:0015908]; membrane organization [GO:0061024]	cytosol [GO:0005829]; extracellular exosome [GO:0070062]; myelin sheath [GO:0043209]; nucleus [GO:0005634]	cholesterol binding [GO:0015485]; fatty acid binding [GO:0005504]
P02768	ALBU_HUMAN	Albumin	cellular response to calcium ion starvation [GO:0072732]; cellular response to starvation [GO:0009267]; negative regulation of mitochondrial depolarization [GO:0051902]	blood microparticle [GO:0072562]; cytoplasm [GO:0005737]; endoplasmic reticulum [GO:0005783]; endoplasmic reticulum lumen [GO:0005788]; extracellular exosome [GO:0070062]; extracellular region [GO:0005576]; extracellular space [GO:0005615]; Golgi apparatus [GO:0005794]; nucleus [GO:0005634]; platelet alpha granule lumen [GO:0031093]; protein-containing complex [GO:0032991]	antioxidant activity [GO:0016209]; copper ion binding [GO:0005507]; DNA binding [GO:0003677]; enterobactin binding [GO:1903981]; exogenous protein binding [GO:0140272]; fatty acid binding [GO:0005504]; identical protein binding [GO:0042802]; protein-folding chaperone binding [GO:0051087]; pyridoxal phosphate binding [GO:0030170]; toxic substance binding [GO:0015643]
P02794	FRIH_HUMAN	Ferritin heavy chain (Ferritin H subunit) (EC 1.16.3.1) (Cell proliferation-inducing gene 15 protein) [Cleaved into: Ferritin heavy chain, N-terminally processed]	immune response [GO:0006955]; intracellular iron ion homeostasis [GO:0006879]; intracellular sequestering of iron ion [GO:0006880]; iron ion transport [GO:0006826]; negative regulation of cell population proliferation [GO:0008285]; negative regulation of ferroptosis [GO:0110076]; negative regulation of fibroblast proliferation [GO:0048147]	autolysosome [GO:0044754]; cytoplasm [GO:0005737]; cytosol [GO:0005829]; extracellular exosome [GO:0070062]; extracellular region [GO:0005576]; ficolin-1-rich granule lumen [GO:1904813]; intracellular ferritin complex [GO:0008043]; membrane [GO:0016020]; nucleus [GO:0005634]; tertiary granule lumen [GO:1904724]	ferric iron binding [GO:0008199]; ferrous iron binding [GO:0008198]; ferroxidase activity [GO:0004322]; identical protein binding [GO:0042802]; iron ion binding [GO:0005506]; iron ion sequestering activity [GO:0140315]
P04156	PRIO_HUMAN	Major prion protein (PrP) (ASCR) (PrP27-30) (PrP33-35C) (CD antigen CD230)	cellular response to amyloid-beta [GO:1904646]; cellular response to copper ion [GO:0071280]; cellular response to xenobiotic stimulus [GO:0071466]; dendritic spine maintenance [GO:0097062]; intracellular copper ion homeostasis [GO:0006878]; learning or memory [GO:0007611]; long-term memory [GO:0007616]; negative regulation of activated T cell proliferation [GO:0046007]; negative regulation of am…	cell surface [GO:0009986]; cytoplasm [GO:0005737]; cytosol [GO:0005829]; dendrite [GO:0030425]; endoplasmic reticulum [GO:0005783]; external side of plasma membrane [GO:0009897]; extracellular exosome [GO:0070062]; extrinsic component of membrane [GO:0019898]; Golgi apparatus [GO:0005794]; inclusion body [GO:0016234]; intracellular membrane-bounded organelle [GO:0043231]; membrane raft [GO:004512…	amyloid-beta binding [GO:0001540]; aspartic-type endopeptidase inhibitor activity [GO:0019828]; ATP-dependent protein binding [GO:0043008]; copper ion binding [GO:0005507]; cupric ion binding [GO:1903135]; cuprous ion binding [GO:1903136]; glycosaminoglycan binding [GO:0005539]; identical protein binding [GO:0042802]; lamin binding [GO:0005521]; microtubule binding [GO:0008017]; molecular adaptor…
P04264	K2C1_HUMAN	Keratin, type II cytoskeletal 1 (67 kDa cytokeratin) (Cytokeratin-1) (CK-1) (Hair alpha protein) (Keratin-1) (K1) (Type-II keratin Kb1)	complement activation, lectin pathway [GO:0001867]; establishment of skin barrier [GO:0061436]; fibrinolysis [GO:0042730]; intermediate filament organization [GO:0045109]; keratinization [GO:0031424]; negative regulation of inflammatory response [GO:0050728]; peptide cross-linking [GO:0018149]; protein heterotetramerization [GO:0051290]; regulation of angiogenesis [GO:0045765]; response to oxidat…	blood microparticle [GO:0072562]; collagen-containing extracellular matrix [GO:0062023]; cornified envelope [GO:0001533]; cytoplasm [GO:0005737]; cytoskeleton [GO:0005856]; cytosol [GO:0005829]; extracellular exosome [GO:0070062]; extracellular region [GO:0005576]; extracellular space [GO:0005615]; ficolin-1-rich granule lumen [GO:1904813]; keratin filament [GO:0045095]; membrane [GO:0016020]; nu…	carbohydrate binding [GO:0030246]; protein heterodimerization activity [GO:0046982]; signaling receptor activity [GO:0038023]; structural constituent of skin epidermis [GO:0030280]
P05023	AT1A1_HUMAN	Sodium/potassium-transporting ATPase subunit alpha-1 (Na(+)/K(+) ATPase alpha-1 subunit) (EC 7.2.2.13) (Sodium pump subunit alpha-1)	cardiac muscle cell action potential involved in contraction [GO:0086002]; cell communication by electrical coupling involved in cardiac conduction [GO:0086064]; cellular response to steroid hormone stimulus [GO:0071383]; establishment or maintenance of transmembrane electrochemical gradient [GO:0010248]; intracellular potassium ion homeostasis [GO:0030007]; intracellular sodium ion homeostasis […	apical plasma membrane [GO:0016324]; axon [GO:0030424]; basolateral plasma membrane [GO:0016323]; endoplasmic reticulum [GO:0005783]; extracellular exosome [GO:0070062]; extracellular vesicle [GO:1903561]; Golgi apparatus [GO:0005794]; lateral plasma membrane [GO:0016328]; melanosome [GO:0042470]; membrane [GO:0016020]; membrane raft [GO:0045121]; organelle membrane [GO:0031090]; photoreceptor in…	ATP binding [GO:0005524]; ATP hydrolysis activity [GO:0016887]; P-type sodium:potassium-exchanging transporter activity [GO:0005391]; phosphatase activity [GO:0016791]; potassium ion binding [GO:0030955]; protein heterodimerization activity [GO:0046982]; protein-folding chaperone binding [GO:0051087]; sodium ion binding [GO:0031402]; steroid hormone binding [GO:1990239]; transmembrane transporter…
P05026	AT1B1_HUMAN	Sodium/potassium-transporting ATPase subunit beta-1 (Sodium/potassium-dependent ATPase subunit beta-1)	ATP metabolic process [GO:0046034]; cardiac muscle contraction [GO:0060048]; cell adhesion [GO:0007155]; cell communication by electrical coupling involved in cardiac conduction [GO:0086064]; establishment or maintenance of transmembrane electrochemical gradient [GO:0010248]; innate immune response [GO:0045087]; intracellular calcium ion homeostasis [GO:0006874]; intracellular potassium ion homeo…	apical plasma membrane [GO:0016324]; basolateral plasma membrane [GO:0016323]; extracellular exosome [GO:0070062]; extracellular vesicle [GO:1903561]; intercalated disc [GO:0014704]; lateral plasma membrane [GO:0016328]; membrane [GO:0016020]; organelle membrane [GO:0031090]; plasma membrane [GO:0005886]; sarcolemma [GO:0042383]; sodium:potassium-exchanging ATPase complex [GO:0005890]; sperm flag…	ATPase activator activity [GO:0001671]; ATPase binding [GO:0051117]; MHC class II protein complex binding [GO:0023026]; P-type sodium:potassium-exchanging transporter activity [GO:0005391]; protein heterodimerization activity [GO:0046982]; protein kinase binding [GO:0019901]; protein-macromolecule adaptor activity [GO:0030674]
P05090	APOD_HUMAN	Apolipoprotein D (Apo-D) (ApoD)	angiogenesis [GO:0001525]; brain development [GO:0007420]; glucose metabolic process [GO:0006006]; lipid metabolic process [GO:0006629]; negative regulation of cytokine production involved in inflammatory response [GO:1900016]; negative regulation of focal adhesion assembly [GO:0051895]; negative regulation of lipoprotein lipid oxidation [GO:0060588]; negative regulation of monocyte chemotactic p…	cytoplasm [GO:0005737]; cytosolic ribosome [GO:0022626]; dendrite [GO:0030425]; endoplasmic reticulum [GO:0005783]; extracellular exosome [GO:0070062]; extracellular region [GO:0005576]; extracellular space [GO:0005615]; neuronal cell body [GO:0043025]; perinuclear region of cytoplasm [GO:0048471]	cholesterol binding [GO:0015485]; lipid transporter activity [GO:0005319]
P07196	NFL_HUMAN	Neurofilament light polypeptide (NF-L) (68 kDa neurofilament protein) (Neurofilament triplet L protein)	anterograde axonal transport [GO:0008089]; axonal transport of mitochondrion [GO:0019896]; axonogenesis [GO:0007409]; cerebral cortex development [GO:0021987]; hippocampus development [GO:0021766]; intermediate filament organization [GO:0045109]; intermediate filament polymerization or depolymerization [GO:0045105]; locomotion [GO:0040011]; microtubule cytoskeleton organization [GO:0000226]; moto…	axon [GO:0030424]; axon cytoplasm [GO:1904115]; cholinergic synapse [GO:0098981]; cytoplasm [GO:0005737]; cytosol [GO:0005829]; growth cone [GO:0030426]; intermediate filament [GO:0005882]; neurofilament [GO:0005883]; neuromuscular junction [GO:0031594]; postsynaptic intermediate filament cytoskeleton [GO:0099160]; presynaptic intermediate filament cytoskeleton [GO:0099182]; Schaffer collateral -…	identical protein binding [GO:0042802]; phospholipase binding [GO:0043274]; protein domain specific binding [GO:0019904]; protein-containing complex binding [GO:0044877]; protein-macromolecule adaptor activity [GO:0030674]; structural constituent of cytoskeleton [GO:0005200]; structural constituent of postsynaptic intermediate filament cytoskeleton [GO:0099184]
P07602	SAP_HUMAN	Prosaposin (Proactivator polypeptide) [Cleaved into: Saposin-A (Protein A); Saposin-B-Val; Saposin-B (Cerebroside sulfate activator) (CSAct) (Dispersin) (Sphingolipid activator protein 1) (SAP-1) (Sulfatide/GM1 activator); Saposin-C (A1 activator) (Co-beta-glucosidase) (Glucosylceramidase activator) (Sphingolipid activator protein 2) (SAP-2); Saposin-D (Component C) (Protein C)]	adenylate cyclase-inhibiting G protein-coupled receptor signaling pathway [GO:0007193]; epithelial cell differentiation involved in prostate gland development [GO:0060742]; ganglioside GM1 transport to membrane [GO:1905572]; lysosomal transport [GO:0007041]; positive regulation of beta-galactosidase activity [GO:1903771]; prostate gland growth [GO:0060736]; regulation of autophagy [GO:0010506]; r…	azurophil granule membrane [GO:0035577]; collagen-containing extracellular matrix [GO:0062023]; extracellular exosome [GO:0070062]; extracellular region [GO:0005576]; extracellular space [GO:0005615]; intracellular membrane-bounded organelle [GO:0043231]; late endosome [GO:0005770]; lysosomal lumen [GO:0043202]; lysosomal membrane [GO:0005765]; lysosome [GO:0005764]; plasma membrane [GO:0005886]	enzyme activator activity [GO:0008047]; ganglioside GM1 binding [GO:1905573]; ganglioside GM2 binding [GO:1905574]; ganglioside GM3 binding [GO:1905575]; ganglioside GP1c binding [GO:1905577]; ganglioside GT1b binding [GO:1905576]; identical protein binding [GO:0042802]; phospholipid binding [GO:0005543]; protease binding [GO:0002020]; protein homodimerization activity [GO:0042803]; scaffold prot…
P08133	ANXA6_HUMAN	Annexin A6 (67 kDa calelectrin) (Annexin VI) (Annexin-6) (Calphobindin-II) (CPB-II) (Chromobindin-20) (Lipocortin VI) (Protein III) (p68) (p70)	apoptotic signaling pathway [GO:0097190]; calcium ion transport [GO:0006816]; mitochondrial calcium ion homeostasis [GO:0051560]; monoatomic ion transmembrane transport [GO:0034220]; negative regulation of sequestering of calcium ion [GO:0051283]; regulation of muscle contraction [GO:0006937]	collagen-containing extracellular matrix [GO:0062023]; cytoplasm [GO:0005737]; extracellular exosome [GO:0070062]; focal adhesion [GO:0005925]; late endosome membrane [GO:0031902]; lysosomal membrane [GO:0005765]; melanosome [GO:0042470]; membrane [GO:0016020]; mitochondrion [GO:0005739]; perinuclear region of cytoplasm [GO:0048471]; sarcolemma [GO:0042383]; vesicle membrane [GO:0012506]	calcium ion binding [GO:0005509]; calcium-dependent phospholipid binding [GO:0005544]; calcium-dependent protein binding [GO:0048306]; cholesterol binding [GO:0015485]; GTP binding [GO:0005525]; identical protein binding [GO:0042802]; ligand-gated monoatomic ion channel activity [GO:0015276]; lipid binding [GO:0008289]; phosphatidylserine binding [GO:0001786]
P08238	HS90B_HUMAN	Heat shock protein HSP 90-beta (HSP 90) (Heat shock 84 kDa) (HSP 84) (HSP84) (Heat shock protein family C member 3)	cellular response to heat [GO:0034605]; cellular response to interleukin-4 [GO:0071353]; chaperone-mediated protein complex assembly [GO:0051131]; chaperone-mediated protein folding [GO:0061077]; negative regulation of apoptotic process [GO:0043066]; negative regulation of proteasomal protein catabolic process [GO:1901799]; negative regulation of proteasomal ubiquitin-dependent protein catabolic …	aryl hydrocarbon receptor complex [GO:0034751]; axonal growth cone [GO:0044295]; cell surface [GO:0009986]; cytoplasm [GO:0005737]; cytosol [GO:0005829]; dendritic growth cone [GO:0044294]; dynein axonemal particle [GO:0120293]; extracellular exosome [GO:0070062]; extracellular region [GO:0005576]; ficolin-1-rich granule lumen [GO:1904813]; HSP90-CDC37 chaperone complex [GO:1990565]; melanosome […	ATP binding [GO:0005524]; ATP hydrolysis activity [GO:0016887]; ATP-dependent protein binding [GO:0043008]; ATP-dependent protein folding chaperone [GO:0140662]; cadherin binding [GO:0045296]; disordered domain specific binding [GO:0097718]; DNA polymerase binding [GO:0070182]; double-stranded RNA binding [GO:0003725]; heat shock protein binding [GO:0031072]; histone deacetylase binding [GO:00428…
P08247	SYPH_HUMAN	Synaptophysin (Major synaptic vesicle protein p38)	cellular response to organic substance [GO:0071310]; endocytosis [GO:0006897]; regulation of long-term neuronal synaptic plasticity [GO:0048169]; regulation of neuronal synaptic plasticity [GO:0048168]; regulation of opioid receptor signaling pathway [GO:2000474]; regulation of short-term neuronal synaptic plasticity [GO:0048172]; regulation of synaptic vesicle exocytosis [GO:2000300]; synaptic v…	excitatory synapse [GO:0060076]; neuromuscular junction [GO:0031594]; neuron projection [GO:0043005]; perinuclear region of cytoplasm [GO:0048471]; presynaptic active zone [GO:0048786]; presynaptic membrane [GO:0042734]; Schaffer collateral - CA1 synapse [GO:0098685]; synaptic vesicle [GO:0008021]; synaptic vesicle membrane [GO:0030672]; terminal bouton [GO:0043195]	cholesterol binding [GO:0015485]; identical protein binding [GO:0042802]; SH2 domain binding [GO:0042169]
P08572	CO4A2_HUMAN	Collagen alpha-2(IV) chain [Cleaved into: Canstatin]	angiogenesis [GO:0001525]; cellular response to transforming growth factor beta stimulus [GO:0071560]; collagen-activated tyrosine kinase receptor signaling pathway [GO:0038063]; DNA-templated transcription [GO:0006351]; endodermal cell differentiation [GO:0035987]; extracellular matrix organization [GO:0030198]; negative regulation of angiogenesis [GO:0016525]; response to activity [GO:0014823]	basement membrane [GO:0005604]; collagen type IV trimer [GO:0005587]; collagen-containing extracellular matrix [GO:0062023]; endoplasmic reticulum lumen [GO:0005788]; extracellular exosome [GO:0070062]; extracellular region [GO:0005576]; extracellular space [GO:0005615]	extracellular matrix structural constituent [GO:0005201]; extracellular matrix structural constituent conferring tensile strength [GO:0030020]; molecular adaptor activity [GO:0060090]
P08758	ANXA5_HUMAN	Annexin A5 (Anchorin CII) (Annexin V) (Annexin-5) (Calphobindin I) (CPB-I) (Endonexin II) (Lipocortin V) (Placental anticoagulant protein 4) (PP4) (Placental anticoagulant protein I) (PAP-I) (Thromboplastin inhibitor) (Vascular anticoagulant-alpha) (VAC-alpha)	blood coagulation [GO:0007596]; negative regulation of apoptotic process [GO:0043066]; negative regulation of coagulation [GO:0050819]; response to organic substance [GO:0010033]; signal transduction [GO:0007165]	collagen-containing extracellular matrix [GO:0062023]; cytoplasm [GO:0005737]; cytosol [GO:0005829]; endothelial microparticle [GO:0072563]; external side of plasma membrane [GO:0009897]; extracellular exosome [GO:0070062]; extracellular region [GO:0005576]; focal adhesion [GO:0005925]; membrane [GO:0016020]; sarcolemma [GO:0042383]; vesicle membrane [GO:0012506]	calcium ion binding [GO:0005509]; calcium-dependent phospholipid binding [GO:0005544]; phosphatidylserine binding [GO:0001786]; phospholipase inhibitor activity [GO:0004859]; phospholipid binding [GO:0005543]
P09417	DHPR_HUMAN	Dihydropteridine reductase (EC 1.5.1.34) (HDHPR) (Quinoid dihydropteridine reductase) (Short chain dehydrogenase/reductase family 33C member 1)	amino acid metabolic process [GO:0006520]; dihydrobiopterin metabolic process [GO:0051066]; L-phenylalanine catabolic process [GO:0006559]; tetrahydrobiopterin biosynthetic process [GO:0006729]	cytoplasm [GO:0005737]; cytosol [GO:0005829]; extracellular exosome [GO:0070062]	6,7-dihydropteridine reductase activity [GO:0004155]; electron transfer activity [GO:0009055]; NADH binding [GO:0070404]; NADPH binding [GO:0070402]
P09471	GNAO_HUMAN	Guanine nucleotide-binding protein G(o) subunit alpha	adenylate cyclase-modulating G protein-coupled receptor signaling pathway [GO:0007188]; dopamine receptor signaling pathway [GO:0007212]; locomotory behavior [GO:0007626]; muscle contraction [GO:0006936]; negative regulation of insulin secretion [GO:0046676]; regulation of heart contraction [GO:0008016]; vesicle docking involved in exocytosis [GO:0006904]	cell body [GO:0044297]; cytoplasm [GO:0005737]; dendrite [GO:0030425]; heterotrimeric G-protein complex [GO:0005834]; plasma membrane [GO:0005886]	corticotropin-releasing hormone receptor 1 binding [GO:0051430]; G protein-coupled serotonin receptor binding [GO:0031821]; G-protein beta/gamma-subunit complex binding [GO:0031683]; GTP binding [GO:0005525]; GTPase activity [GO:0003924]; metal ion binding [GO:0046872]; mu-type opioid receptor binding [GO:0031852]
P09543	CN37_HUMAN	2',3'-cyclic-nucleotide 3'-phosphodiesterase (CNP) (CNPase) (EC 3.1.4.37)	adult locomotory behavior [GO:0008344]; axonogenesis [GO:0007409]; chemical synaptic transmission [GO:0007268]; cyclic nucleotide catabolic process [GO:0009214]; forebrain development [GO:0030900]; oligodendrocyte differentiation [GO:0048709]; regulation of mitochondrial membrane permeability [GO:0046902]; response to lipopolysaccharide [GO:0032496]; response to toxic substance [GO:0009636]; subs…	cytoplasm [GO:0005737]; extracellular exosome [GO:0070062]; extracellular space [GO:0005615]; melanosome [GO:0042470]; membrane [GO:0016020]; microtubule [GO:0005874]; microvillus [GO:0005902]; mitochondrial inner membrane [GO:0005743]; mitochondrial outer membrane [GO:0005741]; myelin sheath abaxonal region [GO:0035748]; myelin sheath adaxonal region [GO:0035749]; perinuclear region of cytoplasm…	2',3'-cyclic-nucleotide 3'-phosphodiesterase activity [GO:0004113]; cyclic nucleotide binding [GO:0030551]; RNA binding [GO:0003723]
P62987	RL40_HUMAN	Ubiquitin-ribosomal protein eL40 fusion protein (CEP52) (Ubiquitin A-52 residue ribosomal protein fusion product 1) [Cleaved into: Ubiquitin; Large ribosomal subunit protein eL40 (60S ribosomal protein L40)]	cytoplasmic translation [GO:0002181]; modification-dependent protein catabolic process [GO:0019941]; protein modification process [GO:0036211]; protein ubiquitination [GO:0016567]	cytoplasm [GO:0005737]; cytosol [GO:0005829]; cytosolic large ribosomal subunit [GO:0022625]; cytosolic ribosome [GO:0022626]; cytosolic small ribosomal subunit [GO:0022627]; endocytic vesicle membrane [GO:0030666]; endoplasmic reticulum [GO:0005783]; endoplasmic reticulum membrane [GO:0005789]; endosome membrane [GO:0010008]; extracellular exosome [GO:0070062]; extracellular space [GO:0005615]; …	protein tag activity [GO:0031386]; structural constituent of ribosome [GO:0003735]; ubiquitin protein ligase binding [GO:0031625]
P0DPH8	TBA3D_HUMAN	Tubulin alpha-3D chain (EC 3.6.5.-) (Alpha-tubulin 3D) [Cleaved into: Detyrosinated tubulin alpha-3D chain]	microtubule cytoskeleton organization [GO:0000226]; mitotic cell cycle [GO:0000278]	cytoplasm [GO:0005737]; microtubule [GO:0005874]; microtubule cytoskeleton [GO:0015630]	GTP binding [GO:0005525]; hydrolase activity [GO:0016787]; metal ion binding [GO:0046872]; structural constituent of cytoskeleton [GO:0005200]
P11234	RALB_HUMAN	Ras-related protein Ral-B (EC 3.6.5.2)	apoptotic process [GO:0006915]; cell division [GO:0051301]; cellular response to exogenous dsRNA [GO:0071360]; cellular response to starvation [GO:0009267]; negative regulation of protein binding [GO:0032091]; positive regulation of autophagosome assembly [GO:2000786]; positive regulation of epidermal growth factor receptor signaling pathway [GO:0045742]; positive regulation of protein binding [G…	extracellular exosome [GO:0070062]; midbody [GO:0030496]; plasma membrane [GO:0005886]	ATPase binding [GO:0051117]; G protein activity [GO:0003925]; GDP binding [GO:0019003]; GTP binding [GO:0005525]; GTPase activity [GO:0003924]; ubiquitin protein ligase binding [GO:0031625]
P12235	ADT1_HUMAN	ADP/ATP translocase 1 (ADP,ATP carrier protein 1) (ADP,ATP carrier protein, heart/skeletal muscle isoform T1) (Adenine nucleotide translocator 1) (ANT 1) (Solute carrier family 25 member 4)	adaptive thermogenesis [GO:1990845]; ADP transport [GO:0015866]; apoptotic mitochondrial changes [GO:0008637]; generation of precursor metabolites and energy [GO:0006091]; mitochondrial ADP transmembrane transport [GO:0140021]; mitochondrial ATP transmembrane transport [GO:1990544]; mitochondrial genome maintenance [GO:0000002]; negative regulation of mitochondrial outer membrane permeabilization…	membrane [GO:0016020]; mitochondrial inner membrane [GO:0005743]; mitochondrial membrane [GO:0031966]; mitochondrial permeability transition pore complex [GO:0005757]; mitochondrion [GO:0005739]; plasma membrane [GO:0005886]	adenine transmembrane transporter activity [GO:0015207]; ATP:ADP antiporter activity [GO:0005471]; oxidative phosphorylation uncoupler activity [GO:0017077]; proton transmembrane transporter activity [GO:0015078]
P13645	K1C10_HUMAN	Keratin, type I cytoskeletal 10 (Cytokeratin-10) (CK-10) (Keratin-10) (K10)	epidermis development [GO:0008544]; epithelial cell differentiation [GO:0030855]; intermediate filament organization [GO:0045109]; keratinocyte differentiation [GO:0030216]; peptide cross-linking [GO:0018149]; positive regulation of epidermis development [GO:0045684]; protein heterotetramerization [GO:0051290]	cell surface [GO:0009986]; cornified envelope [GO:0001533]; cytoplasm [GO:0005737]; cytoskeleton [GO:0005856]; cytosol [GO:0005829]; extracellular exosome [GO:0070062]; extracellular space [GO:0005615]; intermediate filament [GO:0005882]; keratin filament [GO:0045095]; membrane [GO:0016020]; nucleus [GO:0005634]	protein heterodimerization activity [GO:0046982]; structural constituent of skin epidermis [GO:0030280]
P14136	GFAP_HUMAN	Glial fibrillary acidic protein (GFAP)	astrocyte development [GO:0014002]; Bergmann glial cell differentiation [GO:0060020]; D-aspartate import across plasma membrane [GO:0070779]; extracellular matrix organization [GO:0030198]; gene expression [GO:0010467]; intermediate filament organization [GO:0045109]; intracellular protein transport [GO:0006886]; long-term synaptic potentiation [GO:0060291]; negative regulation of neuron projecti…	astrocyte end-foot [GO:0097450]; cell body [GO:0044297]; cell projection [GO:0042995]; cytoplasm [GO:0005737]; cytoplasmic side of lysosomal membrane [GO:0098574]; cytosol [GO:0005829]; intermediate filament [GO:0005882]; intermediate filament cytoskeleton [GO:0045111]	identical protein binding [GO:0042802]; integrin binding [GO:0005178]; kinase binding [GO:0019900]; structural constituent of cytoskeleton [GO:0005200]
P17302	CXA1_HUMAN	Gap junction alpha-1 protein (Connexin-43) (Cx43) (Gap junction 43 kDa heart protein)	adult heart development [GO:0007512]; atrial cardiac muscle cell action potential [GO:0086014]; atrial ventricular junction remodeling [GO:0003294]; blood vessel morphogenesis [GO:0048514]; bone development [GO:0060348]; bone remodeling [GO:0046849]; cardiac conduction system development [GO:0003161]; cell communication by chemical coupling [GO:0010643]; cell communication by electrical coupling …	apical plasma membrane [GO:0016324]; cell junction [GO:0030054]; cell-cell contact zone [GO:0044291]; connexin complex [GO:0005922]; contractile muscle fiber [GO:0043292]; cytoplasm [GO:0005737]; cytosol [GO:0005829]; endoplasmic reticulum membrane [GO:0005789]; fascia adherens [GO:0005916]; focal adhesion [GO:0005925]; gap junction [GO:0005921]; Golgi apparatus [GO:0005794]; Golgi membrane [GO:0…	alpha-tubulin binding [GO:0043014]; beta-catenin binding [GO:0008013]; beta-tubulin binding [GO:0048487]; efflux transmembrane transporter activity [GO:0015562]; gap junction channel activity [GO:0005243]; gap junction channel activity involved in cardiac conduction electrical coupling [GO:0086075]; gap junction channel activity involved in cell communication by electrical coupling [GO:1903763]; …
P18085	ARF4_HUMAN	ADP-ribosylation factor 4	apical protein localization [GO:0045176]; cell migration [GO:0016477]; cilium assembly [GO:0060271]; dendritic spine development [GO:0060996]; endoplasmic reticulum to Golgi vesicle-mediated transport [GO:0006888]; establishment or maintenance of epithelial cell apical/basal polarity [GO:0045197]; intracellular protein transport [GO:0006886]; learning [GO:0007612]; negative regulation of apoptoti…	cytosol [GO:0005829]; dendritic spine [GO:0043197]; extracellular exosome [GO:0070062]; glutamatergic synapse [GO:0098978]; Golgi membrane [GO:0000139]; membrane [GO:0016020]; plasma membrane [GO:0005886]; ruffle membrane [GO:0032587]	epidermal growth factor receptor binding [GO:0005154]; GTP binding [GO:0005525]; GTPase activity [GO:0003924]; guanyl-nucleotide exchange factor activity [GO:0005085]; NAD+-protein-arginine ADP-ribosyltransferase activity [GO:0106274]; phospholipase D activator activity [GO:1990583]
P19075	TSN8_HUMAN	Tetraspanin-8 (Tspan-8) (Transmembrane 4 superfamily member 3) (Tumor-associated antigen CO-029)	negative regulation of blood coagulation [GO:0030195]; regulation of gene expression [GO:0010468]; spermatogenesis [GO:0007283]	cell surface [GO:0009986]; extracellular exosome [GO:0070062]; plasma membrane [GO:0005886]	integrin binding [GO:0005178]
P20073	ANXA7_HUMAN	Annexin A7 (Annexin VII) (Annexin-7) (Synexin)	autophagy [GO:0006914]; epithelial cell differentiation [GO:0030855]; negative regulation of gene expression [GO:0010629]	collagen-containing extracellular matrix [GO:0062023]; cytoplasm [GO:0005737]; endoplasmic reticulum membrane [GO:0005789]; extracellular exosome [GO:0070062]; membrane [GO:0016020]; nucleus [GO:0005634]; plasma membrane [GO:0005886]; vesicle membrane [GO:0012506]	calcium ion binding [GO:0005509]; calcium-dependent phospholipid binding [GO:0005544]; calcium-dependent protein binding [GO:0048306]; integrin binding [GO:0005178]; phosphatidylserine binding [GO:0001786]; RNA binding [GO:0003723]
P20340	RAB6A_HUMAN	Ras-related protein Rab-6A (Rab-6)	antigen processing and presentation [GO:0019882]; early endosome to Golgi transport [GO:0034498]; intra-Golgi vesicle-mediated transport [GO:0006891]; intracellular protein transport [GO:0006886]; minus-end-directed organelle transport along microtubule [GO:0072385]; neuron projection development [GO:0031175]; peptidyl-cysteine methylation [GO:0018125]; protein localization to Golgi apparatus [GO…	acrosomal membrane [GO:0002080]; cytoplasmic vesicle [GO:0031410]; cytosol [GO:0005829]; endomembrane system [GO:0012505]; endoplasmic reticulum membrane [GO:0005789]; endosome to plasma membrane transport vesicle [GO:0070381]; extracellular exosome [GO:0070062]; Golgi apparatus [GO:0005794]; Golgi membrane [GO:0000139]; membrane [GO:0016020]; plasma membrane [GO:0005886]; secretory granule membr…	GTP binding [GO:0005525]; GTPase activity [GO:0003924]; myosin V binding [GO:0031489]; protein domain specific binding [GO:0019904]
P21926	CD9_HUMAN	CD9 antigen (5H9 antigen) (Cell growth-inhibiting gene 2 protein) (Leukocyte antigen MIC3) (Motility-related protein) (MRP-1) (Tetraspanin-29) (Tspan-29) (p24) (CD antigen CD9)	cell adhesion [GO:0007155]; cell population proliferation [GO:0008283]; cellular response to low-density lipoprotein particle stimulus [GO:0071404]; fusion of sperm to egg plasma membrane involved in single fertilization [GO:0007342]; glial cell migration [GO:0008347]; myoblast fusion involved in skeletal muscle regeneration [GO:0014905]; negative regulation of cell population proliferation [GO:0…	clathrin-coated endocytic vesicle membrane [GO:0030669]; endocytic vesicle membrane [GO:0030666]; external side of plasma membrane [GO:0009897]; extracellular exosome [GO:0070062]; extracellular space [GO:0005615]; extracellular vesicle [GO:1903561]; focal adhesion [GO:0005925]; membrane [GO:0016020]; plasma membrane [GO:0005886]; platelet alpha granule membrane [GO:0031092]; protein-containing c…	integrin binding [GO:0005178]
P23528	COF1_HUMAN	Cofilin-1 (18 kDa phosphoprotein) (p18) (Cofilin, non-muscle isoform)	actin cytoskeleton organization [GO:0030036]; actin filament depolymerization [GO:0030042]; actin filament fragmentation [GO:0030043]; actin filament severing [GO:0051014]; cytoskeleton organization [GO:0007010]; establishment of spindle localization [GO:0051293]; mitotic cytokinesis [GO:0000281]; negative regulation of apoptotic process [GO:0043066]; positive regulation by host of viral process …	actin cytoskeleton [GO:0015629]; cytoplasm [GO:0005737]; cytosol [GO:0005829]; extracellular exosome [GO:0070062]; extracellular space [GO:0005615]; focal adhesion [GO:0005925]; growth cone [GO:0030426]; lamellipodium [GO:0030027]; lamellipodium membrane [GO:0031258]; membrane [GO:0016020]; nuclear matrix [GO:0016363]; nucleus [GO:0005634]; ruffle membrane [GO:0032587]; vesicle [GO:0031982]	actin filament binding [GO:0051015]
P25705	ATPA_HUMAN	ATP synthase subunit alpha, mitochondrial (ATP synthase F1 subunit alpha)	ATP biosynthetic process [GO:0006754]; cellular response to dexamethasone stimulus [GO:0071549]; cellular response to nitric oxide [GO:0071732]; lipid metabolic process [GO:0006629]; negative regulation of endothelial cell proliferation [GO:0001937]; positive regulation of blood vessel endothelial cell migration [GO:0043536]; proton motive force-driven ATP synthesis [GO:0015986]; proton motive fo…	cell surface [GO:0009986]; extracellular exosome [GO:0070062]; membrane [GO:0016020]; membrane raft [GO:0045121]; mitochondrial inner membrane [GO:0005743]; mitochondrial matrix [GO:0005759]; mitochondrial proton-transporting ATP synthase complex [GO:0005753]; mitochondrial proton-transporting ATP synthase, catalytic core [GO:0005754]; mitochondrion [GO:0005739]; plasma membrane [GO:0005886]; pro…	ADP binding [GO:0043531]; angiostatin binding [GO:0043532]; ATP binding [GO:0005524]; ATP hydrolysis activity [GO:0016887]; MHC class I protein binding [GO:0042288]; protease binding [GO:0002020]; proton-transporting ATP synthase activity, rotational mechanism [GO:0046933]; RNA binding [GO:0003723]
P35030	TRY3_HUMAN	Trypsin-3 (EC 3.4.21.4) (Brain trypsinogen) (Mesotrypsin) (Mesotrypsinogen) (Serine protease 3) (Serine protease 4) (Trypsin III) (Trypsin IV)	antimicrobial humoral response [GO:0019730]; digestion [GO:0007586]; endothelial cell migration [GO:0043542]; proteolysis [GO:0006508]; zymogen activation [GO:0031638]	extracellular region [GO:0005576]; extracellular space [GO:0005615]; tertiary granule lumen [GO:1904724]	calcium ion binding [GO:0005509]; serine-type endopeptidase activity [GO:0004252]; serine-type peptidase activity [GO:0008236]
P35613	BASI_HUMAN	Basigin (5F7) (Collagenase stimulatory factor) (Extracellular matrix metalloproteinase inducer) (EMMPRIN) (Hepatoma-associated antigen) (HAb18G) (Leukocyte activation antigen M6) (OK blood group antigen) (Tumor cell-derived collagenase stimulatory factor) (TCSF) (CD antigen CD147)	angiogenesis [GO:0001525]; cell surface receptor signaling pathway [GO:0007166]; decidualization [GO:0046697]; embryo implantation [GO:0007566]; endothelial tube morphogenesis [GO:0061154]; neural retina development [GO:0003407]; neutrophil chemotaxis [GO:0030593]; odontogenesis of dentin-containing tooth [GO:0042475]; photoreceptor cell maintenance [GO:0045494]; positive regulation of endothelia…	acrosomal membrane [GO:0002080]; basolateral plasma membrane [GO:0016323]; endoplasmic reticulum membrane [GO:0005789]; endosome [GO:0005768]; extracellular exosome [GO:0070062]; focal adhesion [GO:0005925]; Golgi membrane [GO:0000139]; intracellular membrane-bounded organelle [GO:0043231]; melanosome [GO:0042470]; membrane [GO:0016020]; mitochondrion [GO:0005739]; photoreceptor inner segment [GO…	cadherin binding [GO:0045296]; mannose binding [GO:0005537]; signaling receptor activity [GO:0038023]; virus receptor activity [GO:0001618]
P46821	MAP1B_HUMAN	Microtubule-associated protein 1B (MAP-1B) [Cleaved into: MAP1B heavy chain; MAP1 light chain LC1]	axon extension [GO:0048675]; axonogenesis [GO:0007409]; cellular response to growth factor stimulus [GO:0071363]; cellular response to peptide hormone stimulus [GO:0071375]; dendrite development [GO:0016358]; developmental maturation [GO:0021700]; establishment of monopolar cell polarity [GO:0061162]; induction of synaptic plasticity by chemical substance [GO:0051915]; microtubule bundle formatio…	apical dendrite [GO:0097440]; axon [GO:0030424]; basal dendrite [GO:0097441]; cytosol [GO:0005829]; dendrite [GO:0030425]; dendritic spine [GO:0043197]; growth cone [GO:0030426]; hippocampal mossy fiber [GO:0097457]; microtubule [GO:0005874]; microtubule associated complex [GO:0005875]; neuronal cell body [GO:0043025]; perikaryon [GO:0043204]; perinuclear region of cytoplasm [GO:0048471]; photore…	actin binding [GO:0003779]; microtubule binding [GO:0008017]; phospholipid binding [GO:0005543]; protein-containing complex binding [GO:0044877]; structural molecule activity [GO:0005198]
P50148	GNAQ_HUMAN	Guanine nucleotide-binding protein G(q) subunit alpha (Guanine nucleotide-binding protein alpha-q)	action potential [GO:0001508]; activation of phospholipase C activity [GO:0007202]; adenylate cyclase-activating G protein-coupled receptor signaling pathway [GO:0007189]; blood coagulation [GO:0007596]; entrainment of circadian clock [GO:0009649]; G protein-coupled acetylcholine receptor signaling pathway [GO:0007213]; glutamate receptor signaling pathway [GO:0007215]; negative regulation of pro…	cytoplasm [GO:0005737]; extracellular exosome [GO:0070062]; Golgi apparatus [GO:0005794]; heterotrimeric G-protein complex [GO:0005834]; lysosomal membrane [GO:0005765]; nuclear membrane [GO:0031965]; photoreceptor outer segment [GO:0001750]; plasma membrane [GO:0005886]; synapse [GO:0045202]	G protein-coupled receptor binding [GO:0001664]; G-protein beta/gamma-subunit complex binding [GO:0031683]; GTP binding [GO:0005525]; GTPase activator activity [GO:0005096]; GTPase activity [GO:0003924]; metal ion binding [GO:0046872]
P50395	GDIB_HUMAN	Rab GDP dissociation inhibitor beta (Rab GDI beta) (Guanosine diphosphate dissociation inhibitor 2) (GDI-2)	negative regulation of cilium assembly [GO:1902018]; negative regulation of protein localization to cilium [GO:1903565]; protein transport [GO:0015031]; signal transduction [GO:0007165]; small GTPase-mediated signal transduction [GO:0007264]; vesicle-mediated transport [GO:0016192]	azurophil granule lumen [GO:0035578]; cytoplasm [GO:0005737]; cytosol [GO:0005829]; extracellular exosome [GO:0070062]; extracellular region [GO:0005576]; focal adhesion [GO:0005925]; Golgi apparatus [GO:0005794]; membrane [GO:0016020]; secretory granule lumen [GO:0034774]; synapse [GO:0045202]; vesicle [GO:0031982]	GTPase activator activity [GO:0005096]; Rab GDP-dissociation inhibitor activity [GO:0005093]; RNA binding [GO:0003723]; small GTPase binding [GO:0031267]
P60201	MYPR_HUMAN	Myelin proteolipid protein (PLP) (Lipophilin)	AMPA selective glutamate receptor signaling pathway [GO:0098990]; astrocyte development [GO:0014002]; axon development [GO:0061564]; axon ensheathment [GO:0008366]; central nervous system myelination [GO:0022010]; chemical synaptic transmission [GO:0007268]; inflammatory response [GO:0006954]; long-chain fatty acid biosynthetic process [GO:0042759]; positive regulation of calcium ion transmembran…	integrin alphav-beta3 complex [GO:0034683]; myelin sheath [GO:0043209]; plasma membrane [GO:0005886]; synapse [GO:0045202]	identical protein binding [GO:0042802]; protein-containing complex binding [GO:0044877]; structural constituent of myelin sheath [GO:0019911]; structural molecule activity [GO:0005198]
P60709	ACTB_HUMAN	Actin, cytoplasmic 1 (EC 3.6.4.-) (Beta-actin) [Cleaved into: Actin, cytoplasmic 1, N-terminally processed]	adherens junction assembly [GO:0034333]; apical protein localization [GO:0045176]; axonogenesis [GO:0007409]; cell motility [GO:0048870]; cellular response to cytochalasin B [GO:0072749]; chromatin remodeling [GO:0006338]; establishment or maintenance of cell polarity [GO:0007163]; maintenance of blood-brain barrier [GO:0035633]; morphogenesis of a polarized epithelium [GO:0001738]; negative regu…	actin cytoskeleton [GO:0015629]; actin filament [GO:0005884]; adherens junction [GO:0005912]; apical junction complex [GO:0043296]; axon [GO:0030424]; bBAF complex [GO:0140092]; blood microparticle [GO:0072562]; brahma complex [GO:0035060]; brush border [GO:0005903]; calyx of Held [GO:0044305]; cell-cell junction [GO:0005911]; chromatin [GO:0000785]; cortical cytoskeleton [GO:0030863]; cytoplasm …	ATP binding [GO:0005524]; ATP hydrolysis activity [GO:0016887]; identical protein binding [GO:0042802]; kinesin binding [GO:0019894]; nitric-oxide synthase binding [GO:0050998]; protein kinase binding [GO:0019901]; structural constituent of cytoskeleton [GO:0005200]; structural constituent of postsynaptic actin cytoskeleton [GO:0098973]; Tat protein binding [GO:0030957]; tau protein binding [GO:0…
P60880	SNP25_HUMAN	Synaptosomal-associated protein 25 (SNAP-25) (Super protein) (SUP) (Synaptosomal-associated 25 kDa protein)	associative learning [GO:0008306]; axonogenesis [GO:0007409]; chemical synaptic transmission [GO:0007268]; endosomal transport [GO:0016197]; exocytic insertion of neurotransmitter receptor to postsynaptic membrane [GO:0098967]; exocytosis [GO:0006887]; locomotory behavior [GO:0007626]; long-term memory [GO:0007616]; long-term synaptic potentiation [GO:0060291]; neurotransmitter receptor internali…	actin cytoskeleton [GO:0015629]; axonal growth cone [GO:0044295]; cell cortex [GO:0005938]; cytoplasm [GO:0005737]; cytoskeleton [GO:0005856]; cytosol [GO:0005829]; endosome [GO:0005768]; extrinsic component of presynaptic membrane [GO:0098888]; filopodium [GO:0030175]; glutamatergic synapse [GO:0098978]; growth cone [GO:0030426]; lamellipodium [GO:0030027]; membrane [GO:0016020]; neuron projecti…	calcium-dependent protein binding [GO:0048306]; lipid binding [GO:0008289]; myosin binding [GO:0017022]; protein domain specific binding [GO:0019904]; SNAP receptor activity [GO:0005484]; syntaxin-1 binding [GO:0017075]; transmembrane transporter binding [GO:0044325]; voltage-gated potassium channel activity [GO:0005249]
P61019	RAB2A_HUMAN	Ras-related protein Rab-2A (EC 3.6.5.2)	endoplasmic reticulum to Golgi vesicle-mediated transport [GO:0006888]; Golgi organization [GO:0007030]; macroautophagy [GO:0016236]; protein transport [GO:0015031]; vesicle-mediated transport [GO:0016192]	acrosomal vesicle [GO:0001669]; autophagosome membrane [GO:0000421]; cytosol [GO:0005829]; endoplasmic reticulum membrane [GO:0005789]; endoplasmic reticulum-Golgi intermediate compartment membrane [GO:0033116]; extracellular exosome [GO:0070062]; Golgi apparatus [GO:0005794]; Golgi membrane [GO:0000139]; lysosomal membrane [GO:0005765]; melanosome [GO:0042470]; nucleus [GO:0005634]	GDP binding [GO:0019003]; GTP binding [GO:0005525]; GTPase activity [GO:0003924]
P61020	RAB5B_HUMAN	Ras-related protein Rab-5B (EC 3.6.5.2)	antigen processing and presentation [GO:0019882]; endocytosis [GO:0006897]; endosome organization [GO:0007032]; intracellular protein transport [GO:0006886]; plasma membrane to endosome transport [GO:0048227]; regulation of endocytosis [GO:0030100]	early endosome [GO:0005769]; early endosome membrane [GO:0031901]; endocytic vesicle [GO:0030139]; endomembrane system [GO:0012505]; endosome [GO:0005768]; extracellular exosome [GO:0070062]; intracellular membrane-bounded organelle [GO:0043231]; melanosome [GO:0042470]; membrane [GO:0016020]; plasma membrane [GO:0005886]; secretory granule membrane [GO:0030667]; synaptic vesicle membrane [GO:003…	G protein activity [GO:0003925]; GDP binding [GO:0019003]; GTP binding [GO:0005525]; GTP-dependent protein binding [GO:0030742]; GTPase activity [GO:0003924]
P61026	RAB10_HUMAN	Ras-related protein Rab-10 (EC 3.6.5.2)	antigen processing and presentation [GO:0019882]; axonogenesis [GO:0007409]; cellular response to insulin stimulus [GO:0032869]; endoplasmic reticulum tubular network organization [GO:0071786]; endosomal transport [GO:0016197]; establishment of neuroblast polarity [GO:0045200]; establishment of protein localization to endoplasmic reticulum membrane [GO:0097051]; establishment of protein localizat…	adherens junction [GO:0005912]; cilium [GO:0005929]; cytoplasmic vesicle membrane [GO:0030659]; cytoskeleton [GO:0005856]; cytosol [GO:0005829]; endoplasmic reticulum membrane [GO:0005789]; endoplasmic reticulum tubular network [GO:0071782]; endosome [GO:0005768]; endosome membrane [GO:0010008]; exocytic vesicle [GO:0070382]; extracellular exosome [GO:0070062]; focal adhesion [GO:0005925]; Golgi …	cadherin binding involved in cell-cell adhesion [GO:0098641]; G protein activity [GO:0003925]; GDP binding [GO:0019003]; GTP binding [GO:0005525]; myosin V binding [GO:0031489]
P61106	RAB14_HUMAN	Ras-related protein Rab-14 (EC 3.6.5.2)	defense response to bacterium [GO:0042742]; early endosome to Golgi transport [GO:0034498]; endocytic recycling [GO:0032456]; endosomal vesicle fusion [GO:0034058]; fibroblast growth factor receptor signaling pathway [GO:0008543]; Golgi to endosome transport [GO:0006895]; intracellular protein transport [GO:0006886]; intracellular transport [GO:0046907]; phagolysosome assembly involved in apoptot…	cytosol [GO:0005829]; early endosome [GO:0005769]; early endosome membrane [GO:0031901]; endomembrane system [GO:0012505]; extracellular exosome [GO:0070062]; Golgi membrane [GO:0000139]; Golgi stack [GO:0005795]; intracellular membrane-bounded organelle [GO:0043231]; late endosome [GO:0005770]; lysosomal membrane [GO:0005765]; lysosome [GO:0005764]; nuclear outer membrane-endoplasmic reticulum m…	GDP binding [GO:0019003]; GTP binding [GO:0005525]; GTPase activity [GO:0003924]; myosin V binding [GO:0031489]
P61224	RAP1B_HUMAN	Ras-related protein Rap-1b (EC 3.6.5.2) (GTP-binding protein smg p21B)	calcium-ion regulated exocytosis [GO:0017156]; cell population proliferation [GO:0008283]; cellular response to cAMP [GO:0071320]; establishment of endothelial barrier [GO:0061028]; establishment of localization in cell [GO:0051649]; modification of postsynaptic structure [GO:0099010]; negative regulation of calcium ion-dependent exocytosis [GO:0045955]; negative regulation of synaptic vesicle ex…	azurophil granule membrane [GO:0035577]; cell-cell junction [GO:0005911]; cytosol [GO:0005829]; extracellular exosome [GO:0070062]; glutamatergic synapse [GO:0098978]; lipid droplet [GO:0005811]; membrane [GO:0016020]; plasma membrane [GO:0005886]	G protein activity [GO:0003925]; GDP binding [GO:0019003]; GTP binding [GO:0005525]; GTPase activity [GO:0003924]; protein-containing complex binding [GO:0044877]
P61266	STX1B_HUMAN	Syntaxin-1B (Syntaxin-1B1) (Syntaxin-1B2)	calcium ion-regulated exocytosis of neurotransmitter [GO:0048791]; exocytic insertion of neurotransmitter receptor to postsynaptic membrane [GO:0098967]; intracellular protein transport [GO:0006886]; negative regulation of macropinocytosis [GO:1905302]; negative regulation of neuron projection development [GO:0010977]; negative regulation of synaptic vesicle recycling [GO:1903422]; positive regul…	axon [GO:0030424]; centrosome [GO:0005813]; cytoplasm [GO:0005737]; cytosol [GO:0005829]; endomembrane system [GO:0012505]; membrane [GO:0016020]; neuromuscular junction [GO:0031594]; nuclear lamina [GO:0005652]; nucleoplasm [GO:0005654]; nucleus [GO:0005634]; plasma membrane [GO:0005886]; presynapse [GO:0098793]; SNARE complex [GO:0031201]; spindle [GO:0005819]	protein kinase binding [GO:0019901]; signaling receptor binding [GO:0005102]; SNAP receptor activity [GO:0005484]; SNARE binding [GO:0000149]
P61626	LYSC_HUMAN	Lysozyme C (EC 3.2.1.17) (1,4-beta-N-acetylmuramidase C)	antimicrobial humoral response [GO:0019730]; defense response to bacterium [GO:0042742]; defense response to Gram-negative bacterium [GO:0050829]; defense response to Gram-positive bacterium [GO:0050830]; inflammatory response [GO:0006954]; killing of cells of another organism [GO:0031640]	azurophil granule lumen [GO:0035578]; extracellular exosome [GO:0070062]; extracellular region [GO:0005576]; extracellular space [GO:0005615]; specific granule lumen [GO:0035580]; tertiary granule lumen [GO:1904724]	identical protein binding [GO:0042802]; lysozyme activity [GO:0003796]
P61981	1433G_HUMAN	14-3-3 protein gamma (Protein kinase C inhibitor protein 1) (KCIP-1) [Cleaved into: 14-3-3 protein gamma, N-terminally processed]	cellular response to glucose starvation [GO:0042149]; cellular response to insulin stimulus [GO:0032869]; negative regulation of protein kinase activity [GO:0006469]; negative regulation of TORC1 signaling [GO:1904262]; protein localization [GO:0008104]; protein targeting [GO:0006605]; regulation of neuron differentiation [GO:0045664]; regulation of signal transduction [GO:0009966]; regulation of…	cytoplasm [GO:0005737]; cytosol [GO:0005829]; extracellular exosome [GO:0070062]; focal adhesion [GO:0005925]; membrane [GO:0016020]; presynapse [GO:0098793]	identical protein binding [GO:0042802]; insulin-like growth factor receptor binding [GO:0005159]; phosphorylation-dependent protein binding [GO:0140031]; protein domain specific binding [GO:0019904]; protein kinase C binding [GO:0005080]; protein kinase C inhibitor activity [GO:0008426]; protein sequestering activity [GO:0140311]; receptor tyrosine kinase binding [GO:0030971]; RNA binding [GO:000…
P62258	1433E_HUMAN	14-3-3 protein epsilon (14-3-3E)	cellular response to heat [GO:0034605]; cerebral cortex development [GO:0021987]; cytoplasmic pattern recognition receptor signaling pathway [GO:0002753]; cytoplasmic sequestering of protein [GO:0051220]; hippocampus development [GO:0021766]; intracellular signal transduction [GO:0035556]; MAPK cascade [GO:0000165]; membrane repolarization during cardiac muscle cell action potential [GO:0086013];…	cytoplasm [GO:0005737]; cytosol [GO:0005829]; endoplasmic reticulum [GO:0005783]; extracellular exosome [GO:0070062]; focal adhesion [GO:0005925]; melanosome [GO:0042470]; membrane [GO:0016020]; mitochondrial membrane [GO:0031966]; nucleus [GO:0005634]	cadherin binding [GO:0045296]; calcium channel inhibitor activity [GO:0019855]; calcium channel regulator activity [GO:0005246]; enzyme binding [GO:0019899]; histone deacetylase binding [GO:0042826]; identical protein binding [GO:0042802]; MHC class II protein complex binding [GO:0023026]; phosphoprotein binding [GO:0051219]; phosphoserine residue binding [GO:0050815]; potassium channel regulator…
P62760	VISL1_HUMAN	Visinin-like protein 1 (VILIP) (VLP-1) (Hippocalcin-like protein 3) (HLP3)	negative regulation of insulin secretion [GO:0046676]; positive regulation of exocytosis [GO:0045921]; positive regulation of insulin secretion involved in cellular response to glucose stimulus [GO:0035774]	cytosol [GO:0005829]; membrane [GO:0016020]	calcium ion binding [GO:0005509]
P62805	H4_HUMAN	Histone H4	chromatin organization [GO:0006325]; negative regulation of megakaryocyte differentiation [GO:0045653]; nucleosome assembly [GO:0006334]; protein localization to CENP-A containing chromatin [GO:0061644]; telomere organization [GO:0032200]	CENP-A containing nucleosome [GO:0043505]; chromosome, telomeric region [GO:0000781]; extracellular exosome [GO:0070062]; extracellular region [GO:0005576]; membrane [GO:0016020]; nucleoplasm [GO:0005654]; nucleosome [GO:0000786]; nucleus [GO:0005634]; protein-containing complex [GO:0032991]	DNA binding [GO:0003677]; protein heterodimerization activity [GO:0046982]; RNA binding [GO:0003723]; structural constituent of chromatin [GO:0030527]
P62873	GBB1_HUMAN	Guanine nucleotide-binding protein G(I)/G(S)/G(T) subunit beta-1 (Transducin beta chain 1)	adenylate cyclase-activating dopamine receptor signaling pathway [GO:0007191]; cell population proliferation [GO:0008283]; cellular response to catecholamine stimulus [GO:0071870]; cellular response to prostaglandin E stimulus [GO:0071380]; G protein-coupled acetylcholine receptor signaling pathway [GO:0007213]; G protein-coupled receptor signaling pathway [GO:0007186]; phospholipase C-activating…	cytoplasm [GO:0005737]; cytosol [GO:0005829]; extracellular exosome [GO:0070062]; extracellular vesicle [GO:1903561]; heterotrimeric G-protein complex [GO:0005834]; lysosomal membrane [GO:0005765]; membrane [GO:0016020]; photoreceptor disc membrane [GO:0097381]; plasma membrane [GO:0005886]; synapse [GO:0045202]	GTPase activity [GO:0003924]; GTPase binding [GO:0051020]; protein-containing complex binding [GO:0044877]; signaling receptor complex adaptor activity [GO:0030159]
P68104	EF1A1_HUMAN	Elongation factor 1-alpha 1 (EF-1-alpha-1) (EC 3.6.5.-) (Elongation factor Tu) (EF-Tu) (Eukaryotic elongation factor 1 A-1) (eEF1A-1) (Leukocyte receptor cluster member 7)	cellular response to epidermal growth factor stimulus [GO:0071364]; positive regulation by host of viral genome replication [GO:0044829]; regulation of chaperone-mediated autophagy [GO:1904714]; regulation of D-erythro-sphingosine kinase activity [GO:1900022]; translation [GO:0006412]; translational elongation [GO:0006414]	cortical actin cytoskeleton [GO:0030864]; cytoplasm [GO:0005737]; cytoplasmic side of lysosomal membrane [GO:0098574]; cytosol [GO:0005829]; cytosolic ribosome [GO:0022626]; eukaryotic translation elongation factor 1 complex [GO:0005853]; extracellular exosome [GO:0070062]; extracellular region [GO:0005576]; extracellular space [GO:0005615]; ficolin-1-rich granule lumen [GO:1904813]; membrane [GO…	GTP binding [GO:0005525]; GTPase activity [GO:0003924]; kinase binding [GO:0019900]; molecular adaptor activity [GO:0060090]; protein kinase binding [GO:0019901]; RNA binding [GO:0003723]; translation elongation factor activity [GO:0003746]; tRNA binding [GO:0000049]
Q71U36	TBA1A_HUMAN	Tubulin alpha-1A chain (EC 3.6.5.-) (Alpha-tubulin 3) (Tubulin B-alpha-1) (Tubulin alpha-3 chain) [Cleaved into: Detyrosinated tubulin alpha-1A chain]	adult locomotory behavior [GO:0008344]; cell division [GO:0051301]; cellular response to calcium ion [GO:0071277]; centrosome cycle [GO:0007098]; cerebellar cortex morphogenesis [GO:0021696]; cerebral cortex development [GO:0021987]; cytoskeleton-dependent intracellular transport [GO:0030705]; dentate gyrus development [GO:0021542]; forebrain morphogenesis [GO:0048853]; gene expression [GO:001046…	axonemal microtubule [GO:0005879]; condensed chromosome [GO:0000793]; cytoplasm [GO:0005737]; cytoplasmic ribonucleoprotein granule [GO:0036464]; cytosol [GO:0005829]; extracellular exosome [GO:0070062]; microtubule [GO:0005874]; microtubule cytoskeleton [GO:0015630]; neuromuscular junction [GO:0031594]; nucleus [GO:0005634]; plasma membrane [GO:0005886]; recycling endosome [GO:0055037]	GTP binding [GO:0005525]; hydrolase activity [GO:0016787]; identical protein binding [GO:0042802]; metal ion binding [GO:0046872]; protein heterodimerization activity [GO:0046982]; protein-containing complex binding [GO:0044877]; structural constituent of cytoskeleton [GO:0005200]; structural molecule activity [GO:0005198]
P68871	HBB_HUMAN	Hemoglobin subunit beta (Beta-globin) (Hemoglobin beta chain) [Cleaved into: LVV-hemorphin-7; Spinorphin]	blood vessel diameter maintenance [GO:0097746]; carbon dioxide transport [GO:0015670]; cellular oxidant detoxification [GO:0098869]; hydrogen peroxide catabolic process [GO:0042744]; nitric oxide transport [GO:0030185]; oxygen transport [GO:0015671]; platelet aggregation [GO:0070527]; positive regulation of nitric oxide biosynthetic process [GO:0045429]; regulation of blood pressure [GO:0008217];…	blood microparticle [GO:0072562]; cytosol [GO:0005829]; endocytic vesicle lumen [GO:0071682]; extracellular exosome [GO:0070062]; extracellular region [GO:0005576]; extracellular space [GO:0005615]; ficolin-1-rich granule lumen [GO:1904813]; haptoglobin-hemoglobin complex [GO:0031838]; hemoglobin complex [GO:0005833]; tertiary granule lumen [GO:1904724]	heme binding [GO:0020037]; hemoglobin alpha binding [GO:0031721]; hemoglobin binding [GO:0030492]; metal ion binding [GO:0046872]; organic acid binding [GO:0043177]; oxygen binding [GO:0019825]; oxygen carrier activity [GO:0005344]
P78324	SHPS1_HUMAN	Tyrosine-protein phosphatase non-receptor type substrate 1 (SHP substrate 1) (SHPS-1) (Brain Ig-like molecule with tyrosine-based activation motifs) (Bit) (CD172 antigen-like family member A) (Inhibitory receptor SHPS-1) (Macrophage fusion receptor) (MyD-1 antigen) (Signal-regulatory protein alpha-1) (Sirp-alpha-1) (Signal-regulatory protein alpha-2) (Sirp-alpha-2) (Signal-regulatory protein alph…	cell adhesion [GO:0007155]; cell migration [GO:0016477]; cellular response to hydrogen peroxide [GO:0070301]; cellular response to interleukin-1 [GO:0071347]; cellular response to interleukin-12 [GO:0071349]; cellular response to lipopolysaccharide [GO:0071222]; cellular response to type II interferon [GO:0071346]; monocyte extravasation [GO:0035696]; negative regulation of chemokine (C-C motif) …	cell surface [GO:0009986]; extracellular exosome [GO:0070062]; ficolin-1-rich granule membrane [GO:0101003]; membrane [GO:0016020]; plasma membrane [GO:0005886]; tertiary granule membrane [GO:0070821]	cell-cell adhesion mediator activity [GO:0098632]; GTPase regulator activity [GO:0030695]; protein antigen binding [GO:1990405]; protein binding involved in heterotypic cell-cell adhesion [GO:0086080]; protein phosphatase binding [GO:0019903]; protein tyrosine kinase binding [GO:1990782]; SH3 domain binding [GO:0017124]
Q00325	S25A3_HUMAN	Solute carrier family 25 member 3 (Phosphate carrier protein, mitochondrial) (Phosphate transport protein) (PTP)	mitochondrial phosphate ion transmembrane transport [GO:1990547]; phosphate ion transmembrane transport [GO:0035435]	extracellular exosome [GO:0070062]; membrane [GO:0016020]; mitochondrial inner membrane [GO:0005743]; mitochondrion [GO:0005739]; plasma membrane [GO:0005886]	phosphate transmembrane transporter activity [GO:0005315]; phosphate:proton symporter activity [GO:0015317]; protein-containing complex binding [GO:0044877]
Q06830	PRDX1_HUMAN	Peroxiredoxin-1 (EC 1.11.1.24) (Natural killer cell-enhancing factor A) (NKEF-A) (Proliferation-associated gene protein) (PAG) (Thioredoxin peroxidase 2) (Thioredoxin-dependent peroxide reductase 2) (Thioredoxin-dependent peroxiredoxin 1)	canonical NF-kappaB signal transduction [GO:0007249]; cell population proliferation [GO:0008283]; cell redox homeostasis [GO:0045454]; erythrocyte homeostasis [GO:0034101]; fibroblast proliferation [GO:0048144]; hydrogen peroxide catabolic process [GO:0042744]; leukocyte activation [GO:0045321]; natural killer cell activation [GO:0030101]; natural killer cell mediated cytotoxicity [GO:0042267]; r…	cytoplasm [GO:0005737]; cytosol [GO:0005829]; extracellular exosome [GO:0070062]; extracellular space [GO:0005615]; melanosome [GO:0042470]; nucleus [GO:0005634]	cadherin binding [GO:0045296]; identical protein binding [GO:0042802]; peroxidase activity [GO:0004601]; RNA binding [GO:0003723]; thioredoxin peroxidase activity [GO:0008379]
Q08722	CD47_HUMAN	Leukocyte surface antigen CD47 (Antigenic surface determinant protein OA3) (Integrin-associated protein) (IAP) (Protein MER6) (CD antigen CD47)	angiogenesis [GO:0001525]; apoptotic process [GO:0006915]; ATP export [GO:1904669]; cell migration [GO:0016477]; cellular response to interleukin-1 [GO:0071347]; cellular response to interleukin-12 [GO:0071349]; cellular response to type II interferon [GO:0071346]; inflammatory response [GO:0006954]; integrin-mediated signaling pathway [GO:0007229]; negative regulation of phagocytosis [GO:0050765…	cell surface [GO:0009986]; extracellular exosome [GO:0070062]; plasma membrane [GO:0005886]; specific granule membrane [GO:0035579]; tertiary granule membrane [GO:0070821]	cell-cell adhesion mediator activity [GO:0098632]; protein binding involved in heterotypic cell-cell adhesion [GO:0086080]; thrombospondin receptor activity [GO:0070053]
Q12860	CNTN1_HUMAN	Contactin-1 (Glycoprotein gp135) (Neural cell surface protein F3)	axon guidance [GO:0007411]; brain development [GO:0007420]; cell adhesion [GO:0007155]; cell-cell adhesion [GO:0098609]; central nervous system myelin formation [GO:0032289]; cerebellum development [GO:0021549]; gene expression [GO:0010467]; locomotory behavior [GO:0007626]; Notch signaling pathway [GO:0007219]; positive regulation of gene expression [GO:0010628]; positive regulation of neuron pr…	axon [GO:0030424]; extracellular exosome [GO:0070062]; membrane [GO:0016020]; plasma membrane [GO:0005886]; postsynaptic membrane [GO:0045211]; presynaptic membrane [GO:0042734]; side of membrane [GO:0098552]	carbohydrate binding [GO:0030246]; cell-cell adhesion mediator activity [GO:0098632]
Q13423	NNTM_HUMAN	NAD(P) transhydrogenase, mitochondrial (EC 7.1.1.1) (Nicotinamide nucleotide transhydrogenase) (Pyridine nucleotide transhydrogenase)	cell redox homeostasis [GO:0045454]; cellular oxidant detoxification [GO:0098869]; intracellular oxygen homeostasis [GO:0032364]; NADPH regeneration [GO:0006740]; negative regulation of apoptotic process [GO:0043066]; negative regulation of protein phosphorylation [GO:0001933]; positive regulation of hydrogen peroxide catabolic process [GO:1903285]; positive regulation of mitochondrial membrane p…	membrane [GO:0016020]; mitochondrial inner membrane [GO:0005743]; mitochondrial respirasome [GO:0005746]; mitochondrion [GO:0005739]	NAD binding [GO:0051287]; NAD(P)+ transhydrogenase (B-specific) activity [GO:0003957]; NAD(P)+ transhydrogenase activity [GO:0008746]; NADP binding [GO:0050661]
Q15286	RAB35_HUMAN	Ras-related protein Rab-35 (GTP-binding protein RAY) (Ras-related protein Rab-1C)	antigen processing and presentation [GO:0019882]; cellular response to nerve growth factor stimulus [GO:1990090]; endocytic recycling [GO:0032456]; endosomal transport [GO:0016197]; mitotic cytokinesis [GO:0000281]; neuron projection development [GO:0031175]; plasma membrane to endosome transport [GO:0048227]; protein localization [GO:0008104]; protein localization to endosome [GO:0036010]; prote…	cell projection membrane [GO:0031253]; clathrin-coated endocytic vesicle [GO:0045334]; clathrin-coated endocytic vesicle membrane [GO:0030669]; clathrin-coated pit [GO:0005905]; cytosol [GO:0005829]; endosome membrane [GO:0010008]; extracellular exosome [GO:0070062]; intercellular bridge [GO:0045171]; melanosome [GO:0042470]; plasma membrane [GO:0005886]; recycling endosome membrane [GO:0055038]	GDP binding [GO:0019003]; GTP binding [GO:0005525]; GTPase activity [GO:0003924]; phosphatidylinositol-4,5-bisphosphate binding [GO:0005546]
Q15904	VAS1_HUMAN	V-type proton ATPase subunit S1 (V-ATPase subunit S1) (Protein XAP-3) (V-ATPase Ac45 subunit) (V-ATPase S1 accessory protein) (Vacuolar proton pump subunit S1)	cellular response to increased oxygen levels [GO:0036295]; endosomal lumen acidification [GO:0048388]; endosome to plasma membrane protein transport [GO:0099638]; Golgi lumen acidification [GO:0061795]; intracellular iron ion homeostasis [GO:0006879]; intracellular pH reduction [GO:0051452]; lysosomal lumen acidification [GO:0007042]; osteoclast development [GO:0036035]; proton transmembrane tran…	clathrin-coated vesicle membrane [GO:0030665]; endoplasmic reticulum membrane [GO:0005789]; endoplasmic reticulum-Golgi intermediate compartment membrane [GO:0033116]; endosome membrane [GO:0010008]; extracellular exosome [GO:0070062]; Golgi membrane [GO:0000139]; lysosomal membrane [GO:0005765]; membrane [GO:0016020]; plasma membrane [GO:0005886]; proton-transporting two-sector ATPase complex [G…	ATPase activator activity [GO:0001671]; small GTPase binding [GO:0031267]; transporter activator activity [GO:0141109]
Q15907	RB11B_HUMAN	Ras-related protein Rab-11B (EC 3.6.5.2) (GTP-binding protein YPT3)	amyloid-beta clearance by transcytosis [GO:0150093]; cellular response to acidic pH [GO:0071468]; constitutive secretory pathway [GO:0045054]; endocytic recycling [GO:0032456]; establishment of protein localization to membrane [GO:0090150]; insulin secretion involved in cellular response to glucose stimulus [GO:0035773]; melanosome transport [GO:0032402]; receptor recycling [GO:0001881]; regulate…	cytosol [GO:0005829]; extracellular exosome [GO:0070062]; Golgi apparatus [GO:0005794]; phagocytic vesicle [GO:0045335]; phagocytic vesicle membrane [GO:0030670]; recycling endosome [GO:0055037]; recycling endosome membrane [GO:0055038]; synaptic vesicle [GO:0008021]; synaptic vesicle membrane [GO:0030672]	cadherin binding [GO:0045296]; G protein activity [GO:0003925]; GDP binding [GO:0019003]; GTP binding [GO:0005525]; GTPase activity [GO:0003924]; myosin V binding [GO:0031489]
Q16352	AINX_HUMAN	Alpha-internexin (Alpha-Inx) (66 kDa neurofilament protein) (NF-66) (Neurofilament-66) (Neurofilament 5)	cell differentiation [GO:0030154]; cellular response to leukemia inhibitory factor [GO:1990830]; intermediate filament organization [GO:0045109]; neurofilament cytoskeleton organization [GO:0060052]; postsynaptic modulation of chemical synaptic transmission [GO:0099170]; substantia nigra development [GO:0021762]	cytoplasm [GO:0005737]; cytoplasmic ribonucleoprotein granule [GO:0036464]; extracellular space [GO:0005615]; intermediate filament [GO:0005882]; neurofilament [GO:0005883]; postsynaptic intermediate filament cytoskeleton [GO:0099160]; Schaffer collateral - CA1 synapse [GO:0098685]	structural constituent of cytoskeleton [GO:0005200]; structural constituent of postsynaptic intermediate filament cytoskeleton [GO:0099184]
Q16555	DPYL2_HUMAN	Dihydropyrimidinase-related protein 2 (DRP-2) (Collapsin response mediator protein 2) (CRMP-2) (N2A3) (Unc-33-like phosphoprotein 2) (ULIP-2)	cell differentiation [GO:0030154]; cytoskeleton organization [GO:0007010]; endocytosis [GO:0006897]; nervous system development [GO:0007399]; nucleobase-containing compound metabolic process [GO:0006139]; signal transduction [GO:0007165]	cytoskeleton [GO:0005856]; cytosol [GO:0005829]; extracellular exosome [GO:0070062]; plasma membrane [GO:0005886]	dihydropyrimidinase activity [GO:0004157]; hydrolase activity, acting on carbon-nitrogen (but not peptide) bonds, in cyclic amides [GO:0016812]; identical protein binding [GO:0042802]
Q16653	MOG_HUMAN	Myelin-oligodendrocyte glycoprotein	cell adhesion [GO:0007155]; central nervous system development [GO:0007417]; regulation of cytokine production [GO:0001817]; T cell receptor signaling pathway [GO:0050852]	external side of plasma membrane [GO:0009897]; plasma membrane [GO:0005886]	signaling receptor binding [GO:0005102]; virus receptor activity [GO:0001618]
Q16799	RTN1_HUMAN	Reticulon-1 (Neuroendocrine-specific protein)	brain development [GO:0007420]; endoplasmic reticulum tubular network formation [GO:0071787]; negative regulation of amyloid-beta formation [GO:1902430]; neuron differentiation [GO:0030182]	dendrite [GO:0030425]; endoplasmic reticulum [GO:0005783]; endoplasmic reticulum membrane [GO:0005789]; Golgi membrane [GO:0000139]; neuron projection [GO:0043005]; neuronal cell body [GO:0043025]; postsynaptic density [GO:0014069]
Q7Z6L0	PRRT2_HUMAN	Proline-rich transmembrane protein 2 (Dispanin subfamily B member 3) (DSPB3)	negative regulation of short-term synaptic potentiation [GO:1905513]; negative regulation of SNARE complex assembly [GO:0035544]; neuromuscular process controlling posture [GO:0050884]; regulation of calcium-dependent activation of synaptic vesicle fusion [GO:0150037]; synaptic vesicle fusion to presynaptic active zone membrane [GO:0031629]	axon terminus [GO:0043679]; dendritic spine [GO:0043197]; glutamatergic synapse [GO:0098978]; membrane [GO:0016020]; plasma membrane [GO:0005886]; postsynaptic density membrane [GO:0098839]; presynapse [GO:0098793]; presynaptic membrane [GO:0042734]; synaptic vesicle [GO:0008021]; synaptic vesicle membrane [GO:0030672]; vesicle [GO:0031982]	syntaxin-1 binding [GO:0017075]
Q8IWA5	CTL2_HUMAN	Choline transporter-like protein 2 (Solute carrier family 44 member 2)	choline transport [GO:0015871]; ethanolamine transport [GO:0034229]; phosphatidylcholine biosynthetic process [GO:0006656]; positive regulation of canonical NF-kappaB signal transduction [GO:0043123]; transmembrane transport [GO:0055085]	extracellular exosome [GO:0070062]; lysosomal membrane [GO:0005765]; membrane [GO:0016020]; mitochondrial outer membrane [GO:0005741]; mitochondrion [GO:0005739]; plasma membrane [GO:0005886]; specific granule membrane [GO:0035579]	antiporter activity [GO:0015297]; choline transmembrane transporter activity [GO:0015220]; ethanolamine transmembrane transporter activity [GO:0034228]; transmembrane transporter activity [GO:0022857]
Q8IXJ6	SIR2_HUMAN	NAD-dependent protein deacetylase sirtuin-2 (EC 2.3.1.286) (NAD-dependent protein defatty-acylase sirtuin-2) (EC 2.3.1.-) (Regulatory protein SIR2 homolog 2) (SIR2-like protein 2)	autophagy [GO:0006914]; cell division [GO:0051301]; cellular lipid catabolic process [GO:0044242]; cellular response to caloric restriction [GO:0061433]; cellular response to epinephrine stimulus [GO:0071872]; cellular response to hypoxia [GO:0071456]; cellular response to oxidative stress [GO:0034599]; epigenetic regulation of gene expression [GO:0040029]; heterochromatin formation [GO:0031507];…	centriole [GO:0005814]; centrosome [GO:0005813]; chromatin silencing complex [GO:0005677]; chromosome [GO:0005694]; chromosome, telomeric region [GO:0000781]; cytoplasm [GO:0005737]; cytosol [GO:0005829]; glial cell projection [GO:0097386]; growth cone [GO:0030426]; heterochromatin [GO:0000792]; juxtaparanode region of axon [GO:0044224]; lateral loop [GO:0043219]; meiotic spindle [GO:0072687]; mi…	chromatin binding [GO:0003682]; DNA-binding transcription factor binding [GO:0140297]; histone acetyltransferase binding [GO:0035035]; histone deacetylase activity [GO:0004407]; histone deacetylase binding [GO:0042826]; NAD+ ADP-ribosyltransferase activity [GO:0003950]; NAD+ binding [GO:0070403]; NAD-dependent histone deacetylase activity [GO:0017136]; NAD-dependent histone H4K16 deacetylase acti…
Q8WWI5	CTL1_HUMAN	Choline transporter-like protein 1 (CDw92) (Solute carrier family 44 member 1) (CD antigen CD92)	choline catabolic process [GO:0042426]; choline transport [GO:0015871]; ethanolamine transport [GO:0034229]; phosphatidylcholine biosynthetic process [GO:0006656]; transmembrane transport [GO:0055085]; transport across blood-brain barrier [GO:0150104]	cytosol [GO:0005829]; extracellular exosome [GO:0070062]; membrane [GO:0016020]; mitochondrial outer membrane [GO:0005741]; mitochondrion [GO:0005739]; nucleoplasm [GO:0005654]; plasma membrane [GO:0005886]	antiporter activity [GO:0015297]; choline transmembrane transporter activity [GO:0015220]; ethanolamine transmembrane transporter activity [GO:0034228]
Q8WYN0	ATG4A_HUMAN	Cysteine protease ATG4A (EC 3.4.22.-) (AUT-like 2 cysteine endopeptidase) (Autophagy-related cysteine endopeptidase 2) (Autophagin-2) (Autophagy-related protein 4 homolog A) (HsAPG4A) (hAPG4A)	aggrephagy [GO:0035973]; autophagosome assembly [GO:0000045]; autophagy [GO:0006914]; lipid metabolic process [GO:0006629]; mitophagy [GO:0000423]; piecemeal microautophagy of the nucleus [GO:0034727]; protein delipidation [GO:0051697]; protein processing [GO:0016485]; protein transport [GO:0015031]; proteolysis [GO:0006508]	cytoplasm [GO:0005737]	cysteine-type endopeptidase activity [GO:0004197]; cysteine-type peptidase activity [GO:0008234]; protein-phosphatidylethanolamide deconjugating activity [GO:0019786]
Q96G97	BSCL2_HUMAN	Seipin (Bernardinelli-Seip congenital lipodystrophy type 2 protein)	fat cell differentiation [GO:0045444]; lipid catabolic process [GO:0016042]; lipid droplet formation [GO:0140042]; lipid droplet organization [GO:0034389]; lipid storage [GO:0019915]; negative regulation of lipid catabolic process [GO:0050995]; positive regulation of cold-induced thermogenesis [GO:0120162]	endoplasmic reticulum membrane [GO:0005789]; lipid droplet [GO:0005811]	phospholipid binding [GO:0005543]
Q96S97	MYADM_HUMAN	Myeloid-associated differentiation marker (Protein SB135)	establishment of endothelial barrier [GO:0061028]; membrane raft organization [GO:0031579]; negative regulation of actin filament polymerization [GO:0030837]; negative regulation of gene expression [GO:0010629]; negative regulation of heterotypic cell-cell adhesion [GO:0034115]; negative regulation of protein kinase C signaling [GO:0090038]; negative regulation of protein phosphorylation [GO:0001…	cell-cell junction [GO:0005911]; cortical actin cytoskeleton [GO:0030864]; membrane raft [GO:0045121]; plasma membrane [GO:0005886]; ruffle [GO:0001726]
Q99549	MPP8_HUMAN	M-phase phosphoprotein 8 (Two hybrid-associated protein 3 with RanBPM) (Twa3)	negative regulation of gene expression via chromosomal CpG island methylation [GO:0044027]; negative regulation of gene expression, epigenetic [GO:0045814]; negative regulation of single stranded viral RNA replication via double stranded DNA intermediate [GO:0045869]; positive regulation of DNA methylation-dependent heterochromatin formation [GO:0090309]	cytoplasm [GO:0005737]; cytosol [GO:0005829]; heterochromatin [GO:0000792]; nucleolus [GO:0005730]; nucleoplasm [GO:0005654]; nucleosome [GO:0000786]; nucleus [GO:0005634]; plasma membrane [GO:0005886]	chromatin binding [GO:0003682]; histone reader activity [GO:0140566]; methylated histone binding [GO:0035064]
Q99572	P2RX7_HUMAN	P2X purinoceptor 7 (P2X7) (ATP receptor) (P2Z receptor) (Purinergic receptor)	apoptotic signaling pathway [GO:0097190]; bleb assembly [GO:0032060]; calcium ion transmembrane transport [GO:0070588]; calcium-mediated signaling [GO:0019722]; cell morphogenesis [GO:0000902]; cell surface receptor signaling pathway [GO:0007166]; cellular response to ATP [GO:0071318]; cellular response to dsRNA [GO:0071359]; cellular response to extracellular stimulus [GO:0031668]; ceramide bios…	bleb [GO:0032059]; cell-cell junction [GO:0005911]; cytoplasm [GO:0005737]; external side of plasma membrane [GO:0009897]; membrane [GO:0016020]; mitochondrion [GO:0005739]; neuromuscular junction [GO:0031594]; neuronal cell body [GO:0043025]; plasma membrane [GO:0005886]; postsynapse [GO:0098794]; presynapse [GO:0098793]	ATP binding [GO:0005524]; extracellularly ATP-gated monoatomic cation channel activity [GO:0004931]; identical protein binding [GO:0042802]; lipopolysaccharide binding [GO:0001530]; purinergic nucleotide receptor activity [GO:0001614]; signaling receptor binding [GO:0005102]
Q9BX67	JAM3_HUMAN	Junctional adhesion molecule C (JAM-C) (JAM-2) (Junctional adhesion molecule 3) (JAM-3) [Cleaved into: Soluble form of JAM-C (sJAM-C)]	adaptive immune response [GO:0002250]; adherens junction assembly [GO:0034333]; angiogenesis [GO:0001525]; apical protein localization [GO:0045176]; cell migration [GO:0016477]; cell-cell adhesion [GO:0098609]; cell-matrix adhesion [GO:0007160]; establishment of cell polarity [GO:0030010]; granulocyte migration [GO:0097530]; hematopoietic stem cell migration to bone marrow [GO:0097241]; heterotyp…	bicellular tight junction [GO:0005923]; cell-cell contact zone [GO:0044291]; cell-cell junction [GO:0005911]; desmosome [GO:0030057]; extracellular space [GO:0005615]; filamentous actin [GO:0031941]; Golgi apparatus [GO:0005794]; microvillus [GO:0005902]; paranodal junction [GO:0033010]; plasma membrane [GO:0005886]; protein complex involved in cell adhesion [GO:0098636]; Schmidt-Lanterman incisu…	cell-cell adhesion mediator activity [GO:0098632]; integrin binding [GO:0005178]; protein heterodimerization activity [GO:0046982]; protein homodimerization activity [GO:0042803]
Q9H3K2	GHITM_HUMAN	Growth hormone-inducible transmembrane protein (Dermal papilla-derived protein 2) (Mitochondrial morphology and cristae structure 1) (MICS1) (Transmembrane BAX inhibitor motif-containing protein 5)	apoptotic process [GO:0006915]; calcium export from the mitochondrion [GO:0099093]; calcium ion transport [GO:0006816]; inner mitochondrial membrane organization [GO:0007007]; mitochondrial calcium ion transmembrane transport [GO:0006851]; mitochondrial potassium ion transmembrane transport [GO:0140141]; negative regulation of release of cytochrome c from mitochondria [GO:0090201]; positive regul…	extracellular exosome [GO:0070062]; mitochondrial inner membrane [GO:0005743]; mitochondrion [GO:0005739]	calcium:proton antiporter activity [GO:0015369]
Q9H4G4	GAPR1_HUMAN	Golgi-associated plant pathogenesis-related protein 1 (GAPR-1) (Golgi-associated PR-1 protein) (Glioma pathogenesis-related protein 2) (GliPR 2)	positive regulation of epithelial cell migration [GO:0010634]; positive regulation of epithelial to mesenchymal transition [GO:0010718]; positive regulation of ERK1 and ERK2 cascade [GO:0070374]	extracellular exosome [GO:0070062]; extracellular space [GO:0005615]; Golgi membrane [GO:0000139]	protein homodimerization activity [GO:0042803]
Q9HCH3	CPNE5_HUMAN	Copine-5 (Copine V)	cell differentiation [GO:0030154]; cellular response to calcium ion [GO:0071277]; positive regulation of dendrite extension [GO:1903861]	extracellular exosome [GO:0070062]; neuron projection [GO:0043005]; perikaryon [GO:0043204]; plasma membrane [GO:0005886]	calcium-dependent phospholipid binding [GO:0005544]; metal ion binding [GO:0046872]
Q9NP72	RAB18_HUMAN	Ras-related protein Rab-18	brain development [GO:0007420]; endoplasmic reticulum tubular network organization [GO:0071786]; eye development [GO:0001654]; intracellular protein transport [GO:0006886]; lipid droplet organization [GO:0034389]; small GTPase-mediated signal transduction [GO:0007264]	apical plasma membrane [GO:0016324]; cytosol [GO:0005829]; endomembrane system [GO:0012505]; endoplasmic reticulum membrane [GO:0005789]; endoplasmic reticulum tubular network [GO:0071782]; Golgi apparatus [GO:0005794]; lipid droplet [GO:0005811]; plasma membrane [GO:0005886]; secretory granule membrane [GO:0030667]	GDP binding [GO:0019003]; GTP binding [GO:0005525]; GTPase activity [GO:0003924]
Q9NY65	TBA8_HUMAN	Tubulin alpha-8 chain (EC 3.6.5.-) (Alpha-tubulin 8) (Tubulin alpha chain-like 2) [Cleaved into: Dephenylalaninated tubulin alpha-8 chain]	microtubule cytoskeleton organization [GO:0000226]; mitotic cell cycle [GO:0000278]; spermatid development [GO:0007286]	acrosomal vesicle [GO:0001669]; cytoplasm [GO:0005737]; microtubule [GO:0005874]; microtubule cytoskeleton [GO:0015630]	GTP binding [GO:0005525]; hydrolase activity [GO:0016787]; metal ion binding [GO:0046872]; structural constituent of cytoskeleton [GO:0005200]
Q9NZ01	TECR_HUMAN	Very-long-chain enoyl-CoA reductase (EC 1.3.1.93) (Synaptic glycoprotein SC2) (Trans-2,3-enoyl-CoA reductase) (TER)	fatty acid elongation [GO:0030497]; long-chain fatty-acyl-CoA biosynthetic process [GO:0035338]; sphingolipid metabolic process [GO:0006665]; very long-chain fatty acid biosynthetic process [GO:0042761]	endoplasmic reticulum [GO:0005783]; endoplasmic reticulum membrane [GO:0005789]; nucleus [GO:0005634]	oxidoreductase activity [GO:0016491]; very-long-chain enoyl-CoA reductase activity [GO:0102758]; very-long-chain fatty acyl-CoA dehydrogenase activity [GO:0017099]
Q9Y2J2	E41L3_HUMAN	Band 4.1-like protein 3 (4.1B) (Differentially expressed in adenocarcinoma of the lung protein 1) (DAL-1) (Erythrocyte membrane protein band 4.1-like 3) [Cleaved into: Band 4.1-like protein 3, N-terminally processed]	actomyosin structure organization [GO:0031032]; apoptotic process [GO:0006915]; cortical actin cytoskeleton organization [GO:0030866]; cortical cytoskeleton organization [GO:0030865]; myelin maintenance [GO:0043217]; neuron projection morphogenesis [GO:0048812]; paranodal junction assembly [GO:0030913]; protein localization to juxtaparanode region of axon [GO:0071205]; protein localization to par…	cell junction [GO:0030054]; cell-cell junction [GO:0005911]; cytoskeleton [GO:0005856]; cytosol [GO:0005829]; juxtaparanode region of axon [GO:0044224]; paranode region of axon [GO:0033270]; plasma membrane [GO:0005886]	actin binding [GO:0003779]; cytoskeletal protein-membrane anchor activity [GO:0106006]; structural constituent of cytoskeleton [GO:0005200]
Q9Y2J8	PADI2_HUMAN	Protein-arginine deiminase type-2 (EC 3.5.3.15) (PAD-H19) (Peptidylarginine deiminase II) (Protein-arginine deiminase type II)	cellular response to leukemia inhibitory factor [GO:1990830]; chromatin remodeling [GO:0006338]; intracellular estrogen receptor signaling pathway [GO:0030520]; negative regulation of chemokine-mediated signaling pathway [GO:0070100]; negative regulation of lymphocyte chemotaxis [GO:1901624]; substantia nigra development [GO:0021762]; transcription initiation-coupled chromatin remodeling [GO:0045…	azurophil granule lumen [GO:0035578]; cytoplasm [GO:0005737]; cytosol [GO:0005829]; euchromatin [GO:0000791]; extracellular exosome [GO:0070062]; extracellular region [GO:0005576]; nucleus [GO:0005634]	calcium ion binding [GO:0005509]; histone arginine deiminase activity [GO:0140794]; histone H3R26 arginine deiminase activity [GO:0140798]; nuclear estrogen receptor binding [GO:0030331]; protein homodimerization activity [GO:0042803]; protein-arginine deiminase activity [GO:0004668]
Q9Y342	PLLP_HUMAN	Plasmolipin (Plasma membrane proteolipid)	monoatomic ion transmembrane transport [GO:0034220]; myelination [GO:0042552]	compact myelin [GO:0043218]; membrane [GO:0016020]	structural constituent of myelin sheath [GO:0019911]
Q9Y5A6	ZSC21_HUMAN	Zinc finger and SCAN domain-containing protein 21 (Renal carcinoma antigen NY-REN-21) (Zinc finger protein 38 homolog) (Zfp-38)	cell differentiation [GO:0030154]; male meiosis I [GO:0007141]; positive regulation of transcription by RNA polymerase II [GO:0045944]; regulation of DNA-templated transcription [GO:0006355]; regulation of transcription by RNA polymerase II [GO:0006357]; spermatogenesis [GO:0007283]	nucleus [GO:0005634]	DNA-binding transcription activator activity, RNA polymerase II-specific [GO:0001228]; DNA-binding transcription factor activity, RNA polymerase II-specific [GO:0000981]; metal ion binding [GO:0046872]; RNA polymerase II cis-regulatory region sequence-specific DNA binding [GO:0000978]

## Sheet: proteins_in_each_protocol
BeatBox with iST	UREA with FASP	UREA with SPE	SDS with STRAP	UREA with SPE+iST	BeatBox with S-Trap	SDS-PAGE	SDS with FASP	SL with SPE	SP3
A0FGR8	A0AVT1	A0AVT1	A0JNW5	A0FGR9	A3KMH1	A0JNW5	A0AVT1	A5D8V6	O00142
A0FGR9	A1L4L8	A1L390	A1A5C7	A5D8V6	A5YM72	A1L390	A2RUB6	A5YM72	O00533
A1L4L8	A5D8T8	A1L4L8	A2RUB6	A5YM72	A6NHN6	A2RUB6	A5YM72	B7Z1M9	O00763
A2RUR9	A5D8V6	A5D8V6	A2RUR9	A6NHX0	A6NML5	A2RUR9	A7KAX9	O00142	O14613
A5D8V6	A5YM72	A5YM72	A5YM72	A6NML5	A6NNX1	A3KMH1	O00142	O00154	O14745
A5YM72	A6NHX0	A6NKP2	A6NHN6	A6QL63	A6QL63	A5YM72	O00161	O00161	O15230
A6NHN6	A6NKP2	A6NML5	A6NNX1	A8K8P3	A8K2U0	A6NHN6	O00212	O00212	O15321
A6NHX0	A6QL63	A6NNX1	A6QL63	B9A014	A8K8P3	A6NHX0	O00499	O00499	O43426
A6NKP2	A7KAX9	A6QL63	A6QL64	E9PQ53	E9PQ53	A6NML5	O00501	O00764	O43760
A6NML5	A8K8P3	A7KAX9	A7KAX9	O00154	L0R6Q1	A6NNX1	O00533	O14594	O43813
A6NNX1	B0I1T2	A8K8P3	A8K2U0	O00161	O00329	A6QL63	O00555	O14613	O60814
A8K8P3	B7Z1M9	B0I1T2	A8K8P3	O00203	O00429	A7KAX9	O00560	O14672	O75325
B0I1T2	B7ZAQ6	B7Z1M9	B0I1T2	O00418	O00442	A8K8P3	O00763	O14745	O75508
B7Z1M9	E9PQ53	B9A014	B2RTY4	O00429	O00472	B3KU38	O14617	O14966	O75746
E9PAV3	O00154	E9PQ53	H3BQW9	O00442	O00483	E9PQ53	O14672	O15118	O94856
E9PQ53	O00161	O00161	L0R6Q1	O00483	O00501	H3BQW9	O14745	O43156	O94919
F8WBI6	O00203	O00203	O00154	O00501	O00635	O00154	O14807	O43175	O95197
H3BQW9	O00217	O00219	O00161	O00560	O14521	O00161	O14964	O43236	O95563
O00154	O00429	O00329	O00206	O14529	O14617	O00329	O15014	O43426	O95665
O00161	O00442	O00429	O00329	O14531	O14773	O00429	O15079	O43491	P00156
O00186	O00483	O00442	O00429	O14617	O14792	O00442	O15118	O43581	P01011
O00203	O00499	O00483	O00442	O14672	O14818	O00472	O15354	O43707	P02686
O00244	O00501	O00499	O00472	O14745	O14827	O00483	O15397	O43760	P02689
O00429	O00512	O00501	O00483	O14818	O14880	O00501	O15484	O43761	P02768
O00442	O00522	O00522	O00501	O14827	O14908	O00522	O43175	O43813	P02792
O00443	O00560	O14521	O00522	O14841	O14917	O14521	O43236	O60262	P02794
O00483	O14521	O14529	O14521	O14880	O15085	O14529	O43426	O60493	P04156
O00499	O14529	O14531	O14594	O14929	O15118	O14617	O43491	O60551	P04264
O00501	O14531	O14617	O14617	O14966	O15260	O14672	O43581	O60814	P04899
O00555	O14594	O14672	O14672	O15118	O15270	O14745	O43688	O60831	P05023
O00560	O14617	O14686	O14732	O15144	O15354	O14773	O43707	O60861	P05026
O00764	O14656	O14745	O14745	O15162	O15394	O14775	O43759	O75122	P05090
O14521	O14672	O14775	O14773	O15270	O15397	O14792	O43760	O75131	P06576
O14531	O14735	O14792	O14792	O15354	O15498	O14827	O43761	O75306	P07196
O14594	O14745	O14807	O14818	O15360	O15511	O14841	O43813	O75325	P07477
O14617	O14773	O14827	O14827	O15394	O43156	O14880	O60262	O75390	P07602
O14672	O14775	O14841	O14880	O15397	O43175	O15085	O60493	O75508	P08133
O14745	O14792	O14880	O15085	O15417	O43242	O15118	O60551	O75746	P08238
O14773	O14807	O14929	O15118	O43156	O43426	O15270	O60814	O75815	P08247
O14775	O14827	O14966	O15144	O43175	O43491	O15354	O60831	O94788	P08572
O14787	O14841	O15079	O15145	O43242	O43526	O15397	O60861	O94811	P08582
O14807	O14880	O15118	O15260	O43426	O43566	O15484	O75131	O94830	P08758
O14818	O14966	O15144	O15270	O43491	O43567	O43156	O75165	O94832	P09104
O14827	O15014	O15270	O15397	O43505	O43581	O43175	O75306	O94856	P09417
O14841	O15079	O15354	O15511	O43567	O43593	O43242	O75325	O94911	P09471
O14880	O15118	O15360	O43156	O43581	O43633	O43426	O75390	O94919	P09543
O14936	O15144	O15394	O43175	O43593	O43676	O43491	O75467	O94955	P09603
O15085	O15270	O15397	O43242	O43676	O43747	O43526	O75508	O95166	P0CG47
O15118	O15360	O15511	O43426	O43707	O43759	O43566	O75564	O95168	P0DP23
O15162	O15394	O43156	O43491	O43747	O43760	O43567	O75665	O95197	P0DPH8
O15270	O15397	O43175	O43526	O43759	O43761	O43581	O75694	O95573	P11169
O15321	O15417	O43242	O43566	O43760	O43813	O43676	O75746	O95782	P11234
O15354	O15511	O43426	O43567	O43761	O43854	O43747	O75815	P00156	P12235
O15360	O43156	O43491	O43581	O43776	O43865	O43759	O94830	P00338	P13645
O15394	O43175	O43567	O43593	O43813	O43933	O43760	O94832	P00918	P13797
O15439	O43242	O43581	O43633	O43829	O60244	O43761	O94856	P01011	P14136
O15484	O43426	O43593	O43676	O43865	O60262	O43776	O94919	P01111	P17302
O15498	O43491	O43676	O43747	O60262	O60290	O43813	O94955	P01112	P18085
O15511	O43505	O43747	O43759	O60292	O60292	O43829	O95166	P01857	P19075
O43156	O43566	O43759	O43760	O60306	O60381	O43865	O95168	P02452	P20073
O43175	O43567	O43760	O43761	O60313	O60493	O43933	O95197	P02511	P20340
O43242	O43581	O43761	O43776	O60381	O60518	O60244	O95202	P02545	P21926
O43426	O43593	O43776	O43813	O60437	O60641	O60262	O95294	P02686	P23528
O43491	O43747	O43813	O43854	O60493	O60814	O60290	O95302	P02689	P24821
O43567	O43759	O43829	O43865	O60551	O60831	O60292	O95573	P02768	P25705
O43581	O43760	O43865	O43933	O60641	O75061	O60307	O95782	P02792	P31153
O43593	O43761	O60262	O60244	O60729	O75077	O60493	O95858	P02794	P35030
O43633	O43776	O60290	O60262	O60814	O75116	O60518	O95870	P03905	P35613
O43676	O43813	O60292	O60290	O60831	O75122	O60551	P00156	P04083	P38117
O43707	O43829	O60306	O60292	O60861	O75223	O60641	P00338	P04156	P46821
O43747	O43865	O60307	O60307	O60939	O75251	O60669	P00403	P04264	P48066
O43759	O43920	O60315	O60333	O75077	O75306	O60814	P00918	P04350	P49821
O43760	O60244	O60333	O60381	O75083	O75317	O60831	P01009	P04406	P50148
O43761	O60262	O60381	O60493	O75110	O75390	O75064	P01011	P04899	P50395
O43776	O60290	O60437	O60518	O75116	O75438	O75083	P01023	P05023	P53778
O43813	O60292	O60493	O60551	O75122	O75508	O75116	P01024	P05026	P54577
O43854	O60307	O60518	O60641	O75131	O75608	O75122	P01111	P05090	P56385
O43865	O60313	O60551	O60669	O75143	O75694	O75131	P02144	P05141	P60201
O43933	O60315	O60814	O60729	O75164	O75746	O75165	P02452	P05164	P60709
O60244	O60333	O60831	O60814	O75190	O75844	O75167	P02511	P06396	P60880
O60256	O60381	O60861	O60831	O75251	O75881	O75306	P02533	P06732	P61019
O60290	O60437	O60939	O75064	O75306	O75947	O75317	P02538	P06733	P61020
O60292	O60493	O75077	O75077	O75317	O75964	O75390	P02545	P06744	P61026
O60313	O60551	O75093	O75083	O75325	O76031	O75438	P02649	P07093	P61106
O60381	O60641	O75110	O75110	O75390	O76039	O75508	P02686	P07195	P61224
O60437	O60814	O75116	O75116	O75438	O94760	O75564	P02689	P07196	P61266
O60443	O60831	O75122	O75122	O75508	O94788	O75746	P02768	P07197	P61626
O60493	O60861	O75131	O75164	O75564	O94811	O75844	P02788	P07339	P61803
O60518	O75052	O75143	O75223	O75694	O94819	O75881	P02792	P07355	P61981
O60551	O75077	O75164	O75306	O75746	O94832	O75899	P02794	P07602	P62258
O60641	O75110	O75190	O75317	O75881	O94856	O75928	P03905	P07900	P62745
O60729	O75116	O75251	O75390	O75928	O94901	O75964	P04040	P08133	P62760
O60814	O75122	O75306	O75438	O75964	O94919	O76024	P04083	P08237	P62805
O60831	O75131	O75317	O75467	O76031	O94955	O76031	P04156	P08238	P62873
O60939	O75143	O75325	O75508	O76064	O94986	O76039	P04264	P08247	P68104
O75051	O75164	O75390	O75564	O94788	O95166	O76064	P04632	P08572	P68363
O75061	O75167	O75438	O75608	O94811	O95168	O94811	P04899	P08670	P68871
O75064	O75190	O75508	O75694	O94819	O95197	O94819	P05023	P08709	P78324
O75077	O75251	O75564	O75746	O94856	O95202	O94856	P05026	P08758	P78563
O75083	O75306	O75694	O75844	O94906	O95336	O94911	P05090	P09086	Q00325
O75110	O75317	O75746	O75881	O94911	O95563	O94919	P05141	P09104	Q06830
O75116	O75325	O75881	O75964	O94955	O95573	O94955	P05164	P09417	Q08722
O75122	O75390	O75928	O76031	O95166	O95665	O94986	P05198	P09471	Q12860
O75131	O75438	O75964	O76039	O95168	O95716	O95168	P06241	P09525	Q13423
O75190	O75506	O76031	O94760	O95202	O95782	O95197	P06396	P09543	Q13510
O75251	O75508	O76064	O94788	O95294	O95819	O95202	P06702	P09936	Q13601
O75306	O75564	O94788	O94811	O95295	O95831	O95336	P06732	P09972	Q14767
O75317	O75665	O94811	O94819	O95336	O95858	O95427	P06733	P0C0S5	Q15286
O75325	O75694	O94819	O94832	O95486	O95865	O95476	P06744	P0CG47	Q15904
O75352	O75746	O94832	O94856	O95563	O95970	O95563	P07099	P0DP23	Q15907
O75390	O75844	O94856	O94901	O95716	P00156	O95573	P07196	P0DPH8	Q16352
O75438	O75881	O94906	O94906	O95721	P00338	O95665	P07197	P10301	Q16555
O75506	O75899	O94911	O94911	O95741	P00387	O95716	P07339	P10809	Q16563
O75508	O75928	O94955	O94919	O95780	P00395	O95721	P07355	P11021	Q16653
O75689	O75964	O95166	O94955	O95782	P00403	O95782	P07602	P11166	Q16799
O75694	O76031	O95168	O94986	O95858	P00505	O95847	P07741	P11169	Q5T0N5
O75695	O76039	O95202	O95071	O95865	P00568	O95858	P07900	P11216	Q6JQN1
O75746	O76064	O95299	O95166	O95970	P00846	P00156	P08034	P11234	Q70J99
O75844	O94760	O95336	O95168	P00156	P00918	P00338	P08133	P12036	Q7Z6L0
O75899	O94788	O95486	O95197	P00338	P01009	P00387	P08237	P12235	Q86VP1
O75928	O94811	O95563	O95202	P00387	P01011	P00395	P08238	P12277	Q86WA8
O75964	O94819	O95665	O95336	P00403	P01040	P00505	P08247	P12429	Q86WB0
O76024	O94830	O95716	O95476	P00505	P01111	P00846	P08572	P12532	Q8IVB4
O76031	O94832	O95721	O95563	P00568	P01857	P00915	P08670	P12724	Q8IWA5
O76064	O94844	O95741	O95573	P00846	P01876	P00918	P08709	P12814	Q8IXJ6
O94760	O94856	O95782	O95672	P00915	P02452	P01009	P08758	P13073	Q8N461
O94811	O94906	O95847	O95716	P00918	P02511	P01011	P08962	P13591	Q8TDX7
O94819	O94911	O95858	O95721	P01011	P02533	P01111	P09086	P13637	Q8WWI5
O94832	O94919	O95865	O95741	P01111	P02538	P01857	P09104	P13645	Q8WYA6
O94856	O94955	O95970	O95757	P01112	P02545	P02511	P09417	P13797	Q8WYN0
O94911	O95166	P00156	O95782	P01857	P02686	P02533	P09471	P14136	Q92551
O94919	O95168	P00338	O95819	P02144	P02689	P02538	P09525	P14406	Q92581
O94955	O95197	P00387	O95858	P02511	P02768	P02686	P09543	P14618	Q96DD7
O94973	O95202	P00403	O95865	P02533	P02788	P02689	P0C0S5	P14621	Q96DZ9
O94986	O95208	P00505	O95970	P02538	P02794	P02766	P0C7U3	P14625	Q96G97
O95166	O95294	P00568	O96006	P02545	P03886	P02768	P0CG47	P15104	Q96MF2
O95168	O95295	P00846	P00156	P02686	P03905	P02788	P0DP23	P15374	Q96MS3
O95197	O95299	P00915	P00338	P02689	P03915	P02792	P0DPH8	P16152	Q96S06
O95202	O95336	P00918	P00387	P02768	P04040	P02794	P10301	P16389	Q96S97
O95208	O95359	P01011	P00403	P02787	P04075	P03886	P10599	P16949	Q99549
O95294	O95398	P01024	P00491	P02792	P04083	P03905	P11021	P17174	Q99572
O95295	O95476	P01111	P00505	P02794	P04156	P03915	P11166	P17301	Q99592
O95336	O95486	P01857	P00568	P03891	P04216	P04083	P11216	P17302	Q9BSA4
O95563	O95563	P02144	P00846	P03905	P04264	P04156	P11234	P18085	Q9BX67
O95573	O95665	P02452	P00915	P03915	P04350	P04216	P11279	P18124	Q9C0H5
O95716	O95716	P02511	P00918	P04083	P04406	P04264	P12235	P18669	Q9H3K2
O95721	O95721	P02533	P01009	P04085	P04792	P04350	P12236	P19075	Q9H4G4
O95741	O95741	P02538	P01011	P04156	P04843	P04899	P12277	P19367	Q9H4T2
O95757	O95782	P02545	P01023	P04216	P04899	P05023	P12429	P20020	Q9HCH3
O95782	O95847	P02686	P01024	P04264	P05023	P05026	P12532	P20073	Q9NP72
O95819	O95858	P02689	P01040	P04350	P05026	P05067	P12814	P20340	Q9NRV9
O95858	O95865	P02768	P01111	P04406	P05067	P05090	P13073	P20839	Q9NY65
O95865	O95870	P02792	P01591	P04632	P05090	P05109	P13591	P20916	Q9NZ01
O95970	O95970	P02794	P01857	P04899	P05091	P05129	P13611	P21281	Q9UBI6
O96006	P00156	P03891	P01876	P05023	P05109	P05141	P13639	P21579	Q9UHI6
P00156	P00338	P03905	P02452	P05026	P05114	P05164	P13645	P21695	Q9UHQ4
P00338	P00387	P04083	P02533	P05067	P05141	P06396	P13647	P21926	Q9UPM8
P00387	P00403	P04085	P02538	P05090	P05164	P06576	P13797	P22059	Q9Y2J2
P00403	P00505	P04156	P02545	P05109	P05549	P06702	P14136	P22087	Q9Y2J8
P00491	P00568	P04216	P02649	P05129	P05556	P06733	P14618	P22392	Q9Y312
P00492	P00846	P04264	P02686	P05141	P05783	P06744	P14621	P22694	Q9Y342
P00505	P00915	P04350	P02689	P05164	P05787	P07093	P14923	P23471	Q9Y5A6
P00568	P00918	P04406	P02768	P06396	P06396	P07195	P15374	P23528	Q9Y5H2
P00846	P01009	P04632	P02788	P06576	P06454	P07196	P16152	P23634	NA
P00915	P01011	P04899	P02794	P06702	P06576	P07197	P16389	P25705	NA
P00918	P01024	P05023	P03905	P06733	P06702	P07339	P16615	P26038	NA
P01009	P01111	P05026	P03915	P06744	P06733	P07355	P16949	P27348	NA
P01011	P01112	P05067	P04040	P06756	P06744	P07602	P17066	P29122	NA
P01023	P01857	P05090	P04062	P06899	P06899	P07686	P17174	P29992	NA
P01111	P02144	P05109	P04080	P07093	P07093	P07737	P17301	P30038	NA
P01112	P02452	P05129	P04083	P07099	P07195	P07741	P17302	P30153	NA
P01857	P02511	P05141	P04156	P07195	P07196	P07900	P18085	P31150	NA
P02144	P02533	P05164	P04216	P07196	P07197	P07949	P18124	P35030	NA
P02452	P02545	P06396	P04264	P07197	P07237	P08133	P18669	P35080	NA
P02511	P02649	P06576	P04350	P07339	P07339	P08195	P19075	P35241	NA
P02533	P02686	P06702	P04406	P07355	P07355	P08237	P19367	P35268	NA
P02538	P02689	P06733	P04632	P07384	P07384	P08238	P20020	P35568	NA
P02545	P02768	P06744	P04792	P07602	P07477	P08246	P20073	P35606	NA
P02649	P02792	P06756	P04843	P07737	P07602	P08247	P20340	P35611	NA
P02686	P02794	P06899	P04899	P07741	P07737	P08572	P20916	P35613	NA
P02689	P03886	P07093	P05023	P07900	P07741	P08758	P21579	P36871	NA
P02768	P03891	P07099	P05026	P08123	P07900	P09104	P21695	P36957	NA
P02787	P03905	P07195	P05067	P08133	P07910	P09417	P21926	P37837	NA
P02792	P03915	P07196	P05090	P08237	P07949	P09471	P22059	P38606	NA
P02794	P04004	P07197	P05109	P08238	P07954	P09525	P22087	P39060	NA
P03891	P04040	P07339	P05129	P08246	P08123	P09543	P22392	P40306	NA
P03905	P04083	P07355	P05141	P08247	P08133	P09622	P22694	P40926	NA
P03915	P04156	P07384	P05164	P08572	P08237	P09669	P23528	P43034	NA
P04004	P04216	P07602	P05198	P08670	P08238	P0C0S5	P23634	P46459	NA
P04080	P04264	P07737	P05549	P08709	P08246	P0C7U3	P24158	P46781	NA
P04083	P04350	P07741	P06396	P08727	P08247	P0CG12	P25311	P46821	NA
P04085	P04632	P07900	P06576	P08758	P08559	P0CG40	P25705	P47756	NA
P04156	P04843	P08123	P06702	P08962	P08572	P0CG47	P25713	P47895	NA
P04216	P04899	P08133	P06733	P09086	P08670	P0DI81	P26006	P48637	NA
P04264	P05023	P08195	P06744	P09104	P08727	P0DPH8	P26038	P49006	NA
P04271	P05026	P08237	P06756	P09417	P08758	P10114	P27348	P49207	NA
P04350	P05090	P08238	P06899	P09455	P09104	P10301	P27544	P49419	NA
P04406	P05109	P08246	P07093	P09471	P09417	P10599	P27701	P49448	NA
P04632	P05129	P08247	P07195	P09525	P09471	P11021	P29375	P49821	NA
P05023	P05141	P08572	P07196	P09543	P09525	P11142	P29992	P50148	NA
P05026	P05164	P08670	P07197	P09622	P09543	P11166	P30041	P50226	NA
P05067	P06241	P08709	P07237	P0C0L4	P09622	P11169	P30153	P50395	NA
P05090	P06396	P08758	P07339	P0C0S5	P09651	P11216	P31150	P50991	NA
P05091	P06576	P08962	P07355	P0C7M8	P09874	P11234	P32119	P50995	NA
P05109	P06702	P09086	P07384	P0C7U3	P0C0S5	P11279	P35030	P51674	NA
P05129	P06733	P09104	P07477	P0CG12	P0C7U3	P11766	P35241	P52565	NA
P05141	P06744	P09417	P07602	P0CG47	P0CG47	P12111	P35251	P53396	NA
P05164	P07093	P09471	P07686	P0DP23	P0DOY2	P12235	P35609	P53778	NA
P05556	P07099	P09525	P07737	P0DPH8	P0DP23	P12429	P35611	P53816	NA
P06396	P07195	P09543	P07741	P10114	P0DPH8	P12724	P35613	P53990	NA
P06576	P07196	P09622	P07900	P10301	P10114	P12883	P35908	P54652	NA
P06702	P07197	P09936	P07949	P10599	P10301	P13073	P36405	P54803	NA
P06703	P07339	P0C0L4	P07954	P10809	P10412	P13164	P36542	P55011	NA
P06733	P07355	P0C0S5	P08133	P11021	P10599	P13196	P36871	P55786	NA
P06744	P07384	P0C7M8	P08237	P11137	P10809	P13591	P37837	P56385	NA
P06756	P07602	P0C7U3	P08238	P11142	P11021	P13637	P38606	P59998	NA
P06899	P07737	P0CG12	P08246	P11166	P11142	P13639	P40925	P60033	NA
P07093	P07741	P0CG47	P08247	P11169	P11166	P13645	P40926	P60201	NA
P07099	P07900	P0DP23	P08559	P11216	P11169	P13646	P41162	P60709	NA
P07195	P07954	P0DPH8	P08572	P11234	P11216	P13647	P41732	P60842	NA
P07196	P08123	P10114	P08670	P11279	P11234	P14136	P42684	P60880	NA
P07197	P08133	P10301	P08709	P12036	P11279	P14406	P43003	P60953	NA
P07339	P08195	P10599	P08727	P12111	P12235	P14618	P43007	P60981	NA
P07355	P08237	P10809	P08758	P12235	P12236	P14621	P43034	P61006	NA
P07384	P08238	P11021	P09417	P12270	P12277	P14625	P46459	P61019	NA
P07602	P08246	P11137	P09471	P12277	P12429	P14867	P46781	P61020	NA
P07686	P08247	P11142	P09525	P12429	P12755	P14868	P46821	P61026	NA
P07737	P08559	P11166	P09543	P12532	P12814	P14923	P47736	P61081	NA
P07741	P08572	P11169	P09622	P12724	P12821	P15104	P47895	P61088	NA
P07900	P08670	P11216	P0C0S5	P12755	P13073	P16152	P48066	P61106	NA
P07910	P08709	P11234	P0C7U3	P12814	P13164	P16219	P48664	P61204	NA
P07954	P08758	P11279	P0CG47	P12883	P13196	P16389	P48729	P61224	NA
P08034	P09086	P12036	P0DI81	P13010	P13591	P16615	P49006	P61266	NA
P08069	P09104	P12111	P0DOY2	P13051	P13611	P17252	P49207	P61601	NA
P08123	P09417	P12235	P0DP23	P13073	P13637	P17302	P49419	P61626	NA
P08133	P09471	P12270	P0DP57	P13164	P13639	P18077	P49448	P61764	NA
P08237	P09525	P12277	P0DPH8	P13591	P13645	P18085	P49821	P61970	NA
P08238	P09543	P12429	P10114	P13611	P13646	P18124	P50148	P61981	NA
P08246	P09669	P12532	P10243	P13637	P13647	P19013	P50395	P62258	NA
P08247	P09936	P12724	P10301	P13645	P13667	P19075	P50583	P62318	NA
P08572	P0C0S5	P12755	P10599	P13646	P13797	P19086	P50914	P62330	NA
P08575	P0C7U3	P12814	P10619	P13647	P14136	P19367	P50993	P62760	NA
P08670	P0CG47	P12883	P11021	P13797	P14406	P19634	P50995	P62805	NA
P08709	P0DI81	P13051	P11142	P13798	P14550	P20020	P51151	P62820	NA
P08727	P0DP23	P13073	P11161	P14136	P14618	P20073	P51674	P62826	NA
P08758	P0DPH8	P13164	P11166	P14384	P14621	P20336	P52209	P62873	NA
P08962	P10114	P13591	P11169	P14406	P14625	P20340	P53367	P62937	NA
P09104	P10301	P13611	P11216	P14618	P14735	P20849	P53985	P63027	NA
P09382	P10599	P13637	P11234	P14621	P14866	P20916	P53990	P63092	NA
P09417	P10636	P13639	P11279	P14625	P14923	P21281	P54578	P63096	NA
P09455	P10809	P13645	P11766	P14867	P15104	P21359	P54652	P63104	NA
P09471	P11021	P13646	P12081	P14868	P15924	P21453	P54803	P63208	NA
P09525	P11047	P13647	P12235	P15104	P16070	P21579	P55011	P63244	NA
P09543	P11142	P13797	P12236	P15954	P16152	P21926	P55072	P67936	NA
P09622	P11166	P14136	P12277	P16152	P16219	P22059	P55786	P68104	NA
P09669	P11169	P14384	P12429	P16219	P16389	P22087	P56385	P68363	NA
P0C0L4	P11216	P14406	P12532	P16389	P16615	P22694	P60033	P68366	NA
P0C0S5	P11234	P14550	P12814	P16615	P17174	P23229	P60201	P68871	NA
P0C7M8	P11279	P14618	P12821	P17252	P17301	P23471	P60709	P69905	NA
P0C7U3	P11766	P14621	P12883	P17301	P17302	P23526	P60880	P78324	NA
P0C870	P12036	P14625	P13073	P17302	P17900	P23528	P60953	P78357	NA
P0CG47	P12235	P14867	P13164	P17706	P18077	P23634	P61006	P78417	NA
P0DOY2	P12236	P14868	P13196	P18077	P18085	P23677	P61019	P81877	NA
P0DP23	P12277	P14923	P13591	P18085	P18124	P24158	P61020	P84095	NA
P0DPH8	P12429	P15104	P13611	P18124	P18505	P24310	P61026	Q00169	NA
P0DPI2	P12532	P15428	P13637	P18505	P18507	P24394	P61081	Q00325	NA
P10114	P12724	P15954	P13639	P19075	P19013	P24539	P61088	Q01082	NA
P10301	P12755	P16152	P13645	P19367	P19075	P25098	P61106	Q01814	NA
P10599	P12814	P16219	P13646	P19634	P19086	P25189	P61204	Q02878	NA
P10644	P12883	P16389	P13647	P19838	P19367	P25705	P61224	Q02978	NA
P11021	P13073	P16615	P13716	P20020	P19634	P26358	P61266	Q04609	NA
P11142	P13591	P17174	P13797	P20073	P20020	P26641	P61601	Q04837	NA
P11166	P13637	P17252	P13798	P20336	P20073	P27544	P61626	Q05193	NA
P11169	P13639	P17301	P13987	P20340	P20336	P28288	P61764	Q06830	NA
P11216	P13645	P17302	P14136	P20849	P20340	P28340	P61803	Q07864	NA
P11234	P13647	P18077	P14406	P20916	P20700	P29992	P61978	Q08209	NA
P11279	P13797	P18085	P14618	P21281	P20916	P30041	P61981	Q08257	NA
P11310	P14136	P18124	P14621	P21399	P21281	P30044	P62140	Q08722	NA
P12036	P14384	P18206	P14625	P21579	P21359	P30046	P62258	Q12846	NA
P12111	P14406	P18505	P14735	P21695	P21453	P30101	P62280	Q12860	NA
P12235	P14618	P18669	P14867	P21926	P21579	P30153	P62745	Q12972	NA
P12236	P14621	P19075	P14923	P21980	P21728	P30531	P62760	Q13023	NA
P12277	P14625	P19086	P15104	P22087	P21796	P30740	P62805	Q13148	NA
P12429	P14867	P19367	P15924	P22626	P21926	P31150	P62820	Q13303	NA
P12724	P14868	P19634	P15954	P23229	P22087	P31151	P62826	Q13363	NA
P12755	P14923	P19838	P16070	P23284	P22626	P31153	P62873	Q13423	NA
P12814	P15104	P20020	P16152	P23396	P22695	P31415	P62888	Q13491	NA
P12883	P15924	P20073	P16157	P23468	P22735	P33240	P62937	Q13510	NA
P13073	P15954	P20336	P16219	P23471	P23229	P33991	P63027	Q13813	NA
P13164	P16152	P20340	P16389	P23526	P23246	P34931	P63092	Q13875	NA
P13196	P16219	P20849	P16615	P23528	P23284	P34932	P63096	Q14416	NA
P13591	P16389	P20916	P17174	P23634	P23396	P35030	P63104	Q14956	NA
P13611	P16520	P21281	P17252	P24158	P23471	P35080	P63208	Q14CZ8	NA
P13637	P16615	P21359	P17302	P24310	P23526	P35236	P67936	Q15072	NA
P13639	P17174	P21399	P17900	P24394	P23528	P35241	P68104	Q15286	NA
P13645	P17252	P21579	P18077	P24539	P23634	P35251	P68363	Q15370	NA
P13647	P17301	P21695	P18085	P24821	P23677	P35268	P68366	Q15599	NA
P13716	P17302	P21926	P18124	P25189	P24158	P35568	P68871	Q15836	NA
P13797	P17600	P21980	P18206	P25705	P24394	P35573	P69905	Q15904	NA
P13805	P18077	P22087	P18505	P26006	P24539	P35611	P78324	Q15907	NA
P13987	P18085	P22105	P19013	P26358	P24752	P35612	P78357	Q16352	NA
P14136	P18124	P23229	P19075	P26641	P25189	P35613	P78417	Q16555	NA
P14384	P18505	P23284	P19086	P27348	P25311	P35908	P78559	Q16653	NA
P14406	P18583	P23396	P19367	P27658	P25705	P36542	P81877	Q16658	NA
P14550	P18669	P23468	P19623	P29122	P25787	P36871	P82930	Q16799	NA
P14618	P19075	P23471	P19634	P29375	P25788	P36957	P84085	Q52LD8	NA
P14621	P19086	P23526	P20020	P29992	P25789	P37837	P98196	Q5JSH3	NA
P14625	P19367	P23528	P20073	P30038	P25815	P38117	Q00325	Q5JUK3	NA
P14867	P19634	P23634	P20336	P30041	P26373	P38398	Q00577	Q5KSL6	NA
P15104	P19838	P23677	P20340	P30044	P26641	P38606	Q01082	Q5T447	NA
P15954	P20020	P24158	P20916	P30048	P27348	P38646	Q01484	Q5T4D3	NA
P16070	P20073	P24310	P21281	P30086	P27449	P39656	Q01650	Q5TYW1	NA
P16152	P20336	P24394	P21291	P30101	P27544	P39880	Q02252	Q5VW32	NA
P16219	P20338	P24539	P21359	P30153	P27797	P40616	Q02878	Q5VZ66	NA
P16389	P20340	P24821	P21453	P30531	P27815	P40925	Q02978	Q5W0Z9	NA
P16520	P20849	P25189	P21579	P31150	P27824	P40926	Q04695	Q68D91	NA
P16615	P20916	P25705	P21728	P31415	P28066	P40938	Q04837	Q6BCY4	NA
P16949	P21281	P26006	P21796	P34931	P28072	P42262	Q06124	Q6DN12	NA
P17066	P21399	P26358	P21926	P34932	P30041	P42338	Q06830	Q6P1X6	NA
P17252	P21579	P27348	P22061	P35030	P30044	P43003	Q07812	Q6P3X3	NA
P17301	P21695	P27658	P22087	P35080	P30048	P43007	Q08209	Q6PIU2	NA
P17302	P21926	P28288	P22694	P35241	P30050	P43034	Q08257	Q6UWZ7	NA
P17600	P22059	P28340	P22695	P35251	P30086	P46100	Q08722	Q6ZMI3	NA
P17900	P22087	P29122	P22735	P35268	P30101	P46459	Q12860	Q6ZV65	NA
P17987	P22105	P29375	P23229	P35568	P30153	P46776	Q12972	Q6ZWH5	NA
P18077	P22694	P29992	P23284	P35573	P30531	P46781	Q13023	Q7L1I2	NA
P18085	P23229	P30041	P23396	P35579	P30740	P46821	Q13324	Q7L523	NA
P18124	P23284	P30044	P23471	P35606	P31025	P47756	Q13423	Q7L576	NA
P18206	P23396	P30048	P23526	P35609	P31151	P47895	Q13491	Q7Z3E5	NA
P18505	P23468	P30086	P23528	P35611	P31153	P48047	Q13813	Q7Z589	NA
P19075	P23471	P30153	P23634	P35612	P31949	P48050	Q14008	Q7Z5G4	NA
P19086	P23526	P30291	P24158	P35613	P32119	P48147	Q14088	Q7Z6B0	NA
P19367	P23528	P31150	P24310	P35625	P33991	P48664	Q14204	Q7Z6L0	NA
P19634	P23634	P31153	P24394	P35908	P34931	P48751	Q14416	Q86V24	NA
P20020	P24158	P31415	P24539	P36406	P34932	P49207	Q14643	Q86Y82	NA
P20073	P24310	P34931	P25311	P36542	P35030	P49368	Q14894	Q86YW9	NA
P20336	P24394	P34932	P25705	P36871	P35080	P49448	Q14CZ8	Q8IWA5	NA
P20340	P24539	P35030	P25786	P36957	P35232	P49711	Q15012	Q8IWZ6	NA
P20916	P25189	P35080	P25787	P37235	P35241	P49802	Q15286	Q8IXJ6	NA
P21281	P25705	P35241	P25788	P37837	P35251	P49821	Q15363	Q8IYX8	NA
P21283	P26006	P35251	P25789	P38398	P35268	P50148	Q15555	Q8IZN3	NA
P21291	P26358	P35268	P26373	P38606	P35573	P50213	Q15836	Q8N135	NA
P21359	P26640	P35568	P27449	P38936	P35612	P50395	Q15904	Q8N145	NA
P21399	P26641	P35573	P27544	P39060	P35613	P50416	Q15907	Q8N302	NA
P21453	P27348	P35579	P27701	P39880	P35908	P50453	Q16352	Q8N468	NA
P21579	P27449	P35606	P27815	P40616	P36542	P50583	Q16555	Q8N587	NA
P21695	P27544	P35609	P28066	P40925	P36871	P50897	Q16563	Q8N6L0	NA
P21796	P27658	P35611	P28070	P40926	P36957	P50914	Q16623	Q8NBQ7	NA
P21926	P27701	P35612	P28072	P41227	P37837	P50993	Q16653	Q8NEZ5	NA
P22059	P28288	P35613	P28074	P42338	P38117	P50995	Q16658	Q8NFQ8	NA
P22061	P28340	P35625	P28288	P42566	P38606	P51149	Q16799	Q8NFW8	NA
P22392	P29122	P35908	P30041	P43003	P38646	P51674	Q2TAA2	Q8NFX7	NA
P22694	P29375	P36406	P30044	P43007	P39656	P51790	Q52LD8	Q8NHG7	NA
P22695	P29401	P36542	P30048	P43034	P40227	P51815	Q53GQ0	Q8TAG6	NA
P23229	P29992	P36871	P30086	P43155	P40616	P51816	Q5H9E4	Q8TAT6	NA
P23246	P30038	P36957	P30153	P43304	P40925	P52565	Q5HYI8	Q8TBF2	NA
P23396	P30044	P36969	P30542	P45974	P40926	P52815	Q5JSL3	Q8TCB0	NA
P23467	P30048	P37837	P31025	P46459	P42658	P53007	Q5JUK3	Q8TCD1	NA
P23468	P30050	P38117	P31150	P46776	P42704	P53365	Q5KSL6	Q8TDX7	NA
P23471	P30086	P38398	P31151	P46781	P43003	P53680	Q5RI15	Q8TF09	NA
P23526	P30291	P38606	P31949	P46821	P43007	P53778	Q5SYC1	Q8WUY3	NA
P23528	P30531	P38936	P32119	P48047	P43034	P53804	Q5T4D3	Q8WVB6	NA
P23634	P31150	P39060	P33991	P48050	P43304	P54277	Q5VW32	Q8WVY7	NA
P23677	P31153	P39880	P34931	P48066	P45880	P54652	Q5VZ66	Q8WWI5	NA
P23763	P31415	P40616	P34932	P48147	P46100	P54750	Q5W0Z9	Q8WY36	NA
P24158	P33240	P42338	P35030	P48509	P46459	P54753	Q68D91	Q8WYN0	NA
P24310	P34931	P42566	P35080	P48637	P46776	P54803	Q6BCY4	Q92544	NA
P24394	P34932	P43003	P35241	P48664	P46781	P54920	Q6GQQ9	Q92599	NA
P24530	P35030	P43007	P35251	P49006	P46821	P55011	Q6JQN1	Q92882	NA
P24539	P35080	P43034	P35268	P49207	P47756	P55081	Q6NTF9	Q92930	NA
P25189	P35232	P43155	P35573	P49368	P47870	P55087	Q6P5R6	Q93034	NA
P25705	P35241	P43304	P35606	P49419	P47929	P55107	Q6PI78	Q93050	NA
P25713	P35251	P43354	P35612	P49448	P48047	P55157	Q6PIU2	Q969E2	NA
P25788	P35268	P46100	P35613	P49711	P48050	P55786	Q6UXM1	Q969H0	NA
P26006	P35568	P46459	P35908	P49798	P48426	P55916	Q6ZNE5	Q969L2	NA
P26358	P35573	P46776	P36542	P49802	P49006	P56134	Q6ZRS4	Q969P0	NA
P26373	P35606	P46781	P36871	P49821	P49189	P56277	Q6ZV65	Q96AQ2	NA
P26641	P35609	P46821	P36957	P50148	P49207	P56378	Q70J99	Q96BP2	NA
P27348	P35611	P47756	P36969	P50213	P49368	P56385	Q7KZI7	Q96CW1	NA
P27361	P35612	P48047	P37837	P50395	P49411	P56557	Q7L0J3	Q96DB2	NA
P27658	P35613	P48050	P38117	P50416	P49448	P56945	Q7L1I2	Q96FW1	NA
P27701	P35625	P48066	P38606	P50453	P49821	P57052	Q7L576	Q96FZ7	NA
P28331	P35908	P48147	P38646	P50502	P50148	P58294	Q7L5Y1	Q96G97	NA
P29122	P36404	P48426	P38936	P50583	P50213	P58340	Q7Z3E5	Q96GD0	NA
P29375	P36406	P48637	P39060	P50897	P50395	P59665	Q7Z589	Q96JH7	NA
P29992	P36542	P48664	P39656	P50914	P50452	P59998	Q7Z5G4	Q96KP4	NA
P30038	P36543	P49006	P40227	P50993	P50502	P60033	Q7Z6L0	Q96MS3	NA
P30041	P36871	P49207	P40616	P50995	P50897	P60174	Q7Z7H5	Q96MV8	NA
P30044	P36957	P49368	P40925	P51148	P50914	P60201	Q86T65	Q96N16	NA
P30046	P36969	P49419	P40926	P51149	P50990	P60709	Q86V48	Q96PY5	NA
P30048	P37837	P49448	P40938	P51151	P50993	P60842	Q86VP6	Q96QK1	NA
P30050	P37840	P49711	P42338	P51571	P50995	P60880	Q86Y82	Q96QT6	NA
P30086	P38117	P49748	P42658	P51674	P51149	P61011	Q8IWA5	Q96S97	NA
P30101	P38398	P49802	P43003	P51790	P51659	P61019	Q8IXJ6	Q96TA2	NA
P30153	P38606	P49821	P43007	P51812	P51674	P61020	Q8IYX8	Q99549	NA
P30531	P38936	P50148	P43034	P51815	P51790	P61026	Q8N0Z9	Q99572	NA
P30542	P39060	P50213	P43155	P51816	P51816	P61106	Q8N239	Q99732	NA
P30626	P39880	P50395	P45880	P52565	P52272	P61204	Q8N436	Q99747	NA
P30740	P40227	P50416	P46100	P53365	P52565	P61224	Q8N461	Q99798	NA
P31150	P40306	P50453	P46459	P53367	P53396	P61266	Q8N468	Q99832	NA
P31415	P40616	P50502	P46776	P53680	P53680	P61421	Q8N587	Q99946	NA
P32856	P40925	P50583	P46781	P53778	P53778	P61586	Q8N653	Q99963	NA
P34931	P40926	P50897	P46821	P53816	P53804	P61626	Q8N6L0	Q9BQE5	NA
P34932	P42338	P50914	P47755	P53990	P54198	P61764	Q8N6Q8	Q9BRT3	NA
P35030	P42566	P50993	P47756	P54652	P54277	P61803	Q8NBQ7	Q9BSA4	NA
P35080	P42658	P50995	P47870	P54750	P54652	P61916	Q8NEZ5	Q9BTA0	NA
P35221	P42695	P51149	P47929	P54753	P54753	P61970	Q8NFB2	Q9BUP3	NA
P35237	P43003	P51571	P48047	P54803	P54819	P61981	Q8NFT2	Q9BUR4	NA
P35241	P43007	P51674	P48050	P54920	P55011	P62195	Q8NFX7	Q9BVI4	NA
P35251	P43034	P51790	P48509	P55011	P55072	P62258	Q8TAG6	Q9BVV2	NA
P35268	P43155	P51815	P48637	P55072	P55087	P62280	Q8TB36	Q9BW30	NA
P35568	P43304	P51816	P48664	P55087	P55107	P62330	Q8TCD1	Q9BWH6	NA
P35579	P45974	P52209	P49189	P55157	P55157	P62495	Q8TD26	Q9BX67	NA
P35606	P46459	P52565	P49207	P55786	P55786	P62760	Q8TDX7	Q9GZV7	NA
P35609	P46776	P53365	P49368	P55854	P55854	P62805	Q8TES7	Q9H0K1	NA
P35611	P46781	P53367	P49418	P56134	P55916	P62826	Q8TF09	Q9H0U4	NA
P35612	P46821	P53680	P49448	P56270	P56134	P62873	Q8WVY7	Q9H1E5	NA
P35613	P47736	P53778	P49711	P56277	P56277	P62879	Q8WWI5	Q9H1H9	NA
P35625	P47756	P53816	P49720	P56557	P56378	P62888	Q8WY36	Q9H1R2	NA
P35908	P47895	P53990	P49721	P56945	P56385	P62937	Q8WYL5	Q9H228	NA
P36405	P48047	P54277	P49748	P57087	P56945	P62995	Q8WYN0	Q9H2M9	NA
P36542	P48050	P54652	P50148	P58294	P57052	P63027	Q92544	Q9H3K2	NA
P36871	P48066	P54750	P50213	P58340	P57087	P63092	Q92581	Q9H444	NA
P36957	P48147	P54753	P50395	P59190	P59190	P63096	Q92599	Q9H479	NA
P37235	P48426	P54803	P50416	P59665	P59998	P63104	Q92747	Q9H4G0	NA
P37837	P48509	P54920	P50452	P59998	P60033	P63244	Q92930	Q9H4G4	NA
P37840	P48637	P55011	P50453	P60033	P60174	P67812	Q93099	Q9H598	NA
P38571	P48664	P55072	P50897	P60201	P60201	P68104	Q969E2	Q9H930	NA
P38606	P48735	P55087	P50914	P60709	P60709	P68363	Q969L2	Q9H9B4	NA
P39060	P49006	P55157	P50990	P60842	P60842	P68366	Q969P0	Q9HB71	NA
P39656	P49207	P55786	P50993	P60880	P60866	P68371	Q96A26	Q9HCH3	NA
P39880	P49368	P55854	P50995	P61006	P60880	P68402	Q96AQ2	Q9HDC9	NA
P40616	P49448	P56134	P51149	P61011	P60900	P68871	Q96BJ8	Q9NP72	NA
P40925	P49748	P56270	P51571	P61019	P61019	P69905	Q96BP2	Q9NP78	NA
P40926	P49802	P56277	P51674	P61020	P61020	P78324	Q96CW1	Q9NQE9	NA
P40937	P49821	P56385	P51790	P61026	P61026	P78356	Q96DB2	Q9NRQ2	NA
P41732	P50148	P56557	P51816	P61081	P61106	P78357	Q96DD7	Q9NRV9	NA
P42262	P50395	P56945	P52565	P61088	P61204	P78549	Q96DZ9	Q9NRW1	NA
P43003	P50416	P57087	P53355	P61106	P61224	P80075	Q96FZ7	Q9NRY6	NA
P43007	P50453	P58294	P53365	P61204	P61266	P82930	Q96G97	Q9NTK5	NA
P43034	P50502	P58340	P53396	P61224	P61601	P84095	Q96H12	Q9NUQ9	NA
P43304	P50897	P59190	P53680	P61266	P61626	Q00325	Q96HE7	Q9NVA2	NA
P43378	P50914	P59665	P53778	P61586	P61764	Q00577	Q96HZ4	Q9NVJ2	NA
P45880	P50991	P59998	P53804	P61601	P61803	Q00610	Q96JA4	Q9NVR2	NA
P46108	P50993	P60033	P54277	P61626	P61916	Q00975	Q96JH7	Q9NY65	NA
P46459	P50995	P60174	P54652	P61764	P61970	Q01082	Q96KP4	Q9NZ01	NA
P46776	P51149	P60201	P54753	P61803	P61978	Q01484	Q96N16	Q9NZD2	NA
P46781	P51151	P60709	P54803	P61970	P61981	Q01650	Q96PN6	Q9NZG7	NA
P46821	P51571	P60842	P54920	P61981	P62195	Q01814	Q96PY5	Q9NZH0	NA
P47736	P51674	P60880	P55011	P62140	P62249	Q02246	Q96QK1	Q9P0J0	NA
P47755	P51790	P60953	P55087	P62195	P62258	Q02878	Q96QT6	Q9P265	NA
P47756	P51812	P60981	P55107	P62244	P62280	Q02978	Q96S97	Q9UBB6	NA
P47870	P51815	P61006	P55157	P62258	P62330	Q04609	Q96T51	Q9UBI6	NA
P48047	P51816	P61011	P55786	P62280	P62714	Q04837	Q96TA2	Q9UBQ7	NA
P48050	P52209	P61019	P55854	P62318	P62736	Q04917	Q99426	Q9UEY8	NA
P48426	P52565	P61020	P55916	P62330	P62760	Q05193	Q99536	Q9UH03	NA
P48506	P53007	P61026	P56134	P62714	P62805	Q05996	Q99549	Q9UHD8	NA
P48509	P53350	P61081	P56277	P62736	P62820	Q06124	Q99572	Q9UHG3	NA
P48637	P53355	P61088	P56378	P62745	P62826	Q06830	Q99584	Q9UIG0	NA
P48664	P53365	P61106	P56385	P62760	P62851	Q07020	Q99719	Q9ULC3	NA
P48729	P53367	P61204	P56557	P62805	P62873	Q07954	Q99726	Q9ULH7	NA
P48730	P53396	P61224	P56945	P62826	P62910	Q08209	Q99732	Q9UM54	NA
P48751	P53680	P61266	P57052	P62873	P62937	Q08257	Q99952	Q9UN36	NA
P49006	P53778	P61421	P58294	P62879	P63010	Q08431	Q9BPW4	Q9UN37	NA
P49189	P53816	P61586	P59190	P62937	P63027	Q08722	Q9BQA9	Q9UPN3	NA
P49207	P53990	P61601	P59998	P63010	P63092	Q08828	Q9BQE5	Q9UPX8	NA
P49368	P54277	P61626	P60033	P63027	P63104	Q10571	Q9BRT3	Q9UPY6	NA
P49418	P54289	P61764	P60174	P63092	P63244	Q12809	Q9BSA4	Q9UQ16	NA
P49419	P54652	P61803	P60201	P63096	P67812	Q12846	Q9BTA0	Q9Y230	NA
P49448	P54750	P61970	P60709	P63098	P67936	Q12860	Q9BTV4	Q9Y281	NA
P49711	P54753	P61981	P60842	P63104	P68104	Q12972	Q9BU64	Q9Y2J0	NA
P49748	P54803	P62195	P60880	P63244	P68363	Q13057	Q9BUP3	Q9Y2J2	NA
P49802	P54920	P62244	P60900	P67812	P68366	Q13148	Q9BV99	Q9Y2J8	NA
P49821	P55011	P62249	P60953	P67936	P68371	Q13303	Q9BVC6	Q9Y312	NA
P50148	P55061	P62258	P60981	P68104	P68871	Q13363	Q9BVG9	Q9Y342	NA
P50213	P55081	P62280	P61011	P68363	P69905	Q13423	Q9BVI4	Q9Y3A5	NA
P50395	P55087	P62318	P61019	P68366	P78324	Q13491	Q9BW30	Q9Y4I1	NA
P50416	P55157	P62330	P61020	P68371	P78357	Q13510	Q9BWT3	Q9Y5A6	NA
P50453	P55786	P62495	P61026	P68402	P78559	Q13601	Q9BX67	Q9Y5H2	NA
P50502	P55854	P62714	P61106	P68871	P82663	Q13608	Q9C0H5	Q9Y5R4	NA
P50583	P56134	P62736	P61204	P69905	P99999	Q13619	Q9C0H9	Q9Y617	NA
P50897	P56277	P62760	P61224	P78324	Q00325	Q13751	Q9C0J8	Q9Y6B6	NA
P50914	P56385	P62805	P61266	P78356	Q00577	Q13885	Q9GZP4	Q9Y6R1	NA
P50990	P56557	P62826	P61421	P78357	Q00610	Q14008	Q9GZV7	NA	NA
P50993	P56945	P62873	P61601	P78417	Q01082	Q14108	Q9GZY8	NA	NA
P50995	P57087	P62879	P61626	P78549	Q01650	Q14194	Q9H0U4	NA	NA
P51148	P58294	P62937	P61764	P78559	Q01814	Q14204	Q9H1E5	NA	NA
P51149	P58340	P63010	P61803	P80075	Q02252	Q14416	Q9H1H9	NA	NA
P51151	P59998	P63027	P61916	P98196	Q02878	Q14643	Q9H1K1	NA	NA
P51452	P60033	P63092	P61970	P99999	Q02978	Q14689	Q9H3K2	NA	NA
P51571	P60174	P63096	P61981	Q00169	Q03135	Q14746	Q9H3Z4	NA	NA
P51649	P60201	P63098	P62249	Q00325	Q04609	Q14894	Q9H444	NA	NA
P51659	P60709	P63104	P62258	Q00610	Q04695	Q14956	Q9H479	NA	NA
P51674	P60842	P63244	P62280	Q00975	Q04837	Q149M9	Q9H4G0	NA	NA
P51790	P60880	P67812	P62318	Q01082	Q04917	Q14CZ8	Q9H4G4	NA	NA
P51798	P60953	P67936	P62330	Q01484	Q05193	Q15067	Q9H598	NA	NA
P51816	P61006	P68104	P62333	Q01518	Q05329	Q15072	Q9H5X1	NA	NA
P52306	P61011	P68363	P62714	Q01850	Q05996	Q15102	Q9H6F2	NA	NA
P52565	P61019	P68366	P62760	Q01970	Q06124	Q15118	Q9H936	NA	NA
P52758	P61020	P68371	P62805	Q02246	Q06830	Q15125	Q9H981	NA	NA
P52815	P61026	P68402	P62820	Q02878	Q07020	Q15126	Q9H9B4	NA	NA
P53365	P61081	P68871	P62826	Q02978	Q07021	Q15149	Q9HC62	NA	NA
P53396	P61088	P69905	P62873	Q03252	Q07092	Q15286	Q9HCC6	NA	NA
P53680	P61106	P78324	P62888	Q04609	Q07954	Q15370	Q9HCD5	NA	NA
P53778	P61204	P78356	P62910	Q04837	Q08188	Q15427	Q9HCH3	NA	NA
P53816	P61224	P78357	P62937	Q04917	Q08209	Q15437	Q9HDC9	NA	NA
P53990	P61266	P78417	P62995	Q05193	Q08257	Q15599	Q9NP72	NA	NA
P54277	P61601	P78549	P63010	Q05996	Q08357	Q15760	Q9NP78	NA	NA
P54578	P61626	P78559	P63027	Q06136	Q08378	Q15836	Q9NQC3	NA	NA
P54652	P61764	P80075	P63092	Q06830	Q08431	Q15904	Q9NQE9	NA	NA
P54750	P61803	P81877	P63098	Q07020	Q08722	Q15907	Q9NQW6	NA	NA
P54753	P61916	P82930	P63104	Q07954	Q08828	Q16352	Q9NRC6	NA	NA
P54803	P61970	P84095	P63244	Q08209	Q10571	Q16555	Q9NRJ4	NA	NA
P54920	P61981	P99999	P67812	Q08257	Q12802	Q16563	Q9NRP7	NA	NA
P55011	P62166	Q00169	P67936	Q08380	Q12809	Q16653	Q9NRV9	NA	NA
P55072	P62258	Q00325	P68104	Q08431	Q12860	Q16658	Q9NRW1	NA	NA
P55087	P62280	Q00610	P68363	Q08722	Q12931	Q16720	Q9NRY6	NA	NA
P55107	P62318	Q01082	P68366	Q10571	Q13148	Q16799	Q9NS86	NA	NA
P55327	P62330	Q01484	P68871	Q12846	Q13303	Q2TAA2	Q9NUN7	NA	NA
P55786	P62495	Q01518	P69905	Q12860	Q13363	Q3LXA3	Q9NUQ9	NA	NA
P55809	P62508	Q01650	P78324	Q12923	Q13423	Q3V6T2	Q9NVA2	NA	NA
P55854	P62714	Q02246	P78356	Q12972	Q13491	Q3ZCT1	Q9NVG8	NA	NA
P55916	P62760	Q02878	P78357	Q13057	Q13510	Q4KMP7	Q9NVJ2	NA	NA
P56134	P62805	Q02978	P78559	Q13148	Q13608	Q4VCS5	Q9NWK9	NA	NA
P56277	P62826	Q03252	P82663	Q13303	Q13751	Q53FP2	Q9NX61	NA	NA
P56378	P62873	Q04609	P82930	Q13363	Q13829	Q53GQ0	Q9NY65	NA	NA
P56945	P62879	Q04837	P99999	Q13423	Q13867	Q53H12	Q9NYW8	NA	NA
P57052	P62888	Q04917	Q00325	Q13491	Q13885	Q569K4	Q9NZ01	NA	NA
P57087	P62937	Q05193	Q00577	Q13492	Q14008	Q5HYI8	Q9NZD2	NA	NA
P57088	P63010	Q05996	Q00610	Q13510	Q14103	Q5JSH3	Q9NZG7	NA	NA
P59190	P63027	Q06136	Q01082	Q13619	Q14108	Q5R372	Q9NZH0	NA	NA
P59998	P63092	Q06830	Q01484	Q13813	Q14147	Q5SQH8	Q9NZN5	NA	NA
P60033	P63096	Q07020	Q01650	Q13885	Q14194	Q5T1Q4	Q9P0J0	NA	NA
P60174	P63104	Q07954	Q01814	Q14008	Q14204	Q5T4D3	Q9P2D7	NA	NA
P60201	P63244	Q08209	Q02246	Q14108	Q14207	Q5T5C0	Q9P2F5	NA	NA
P60709	P67812	Q08257	Q02878	Q14141	Q14416	Q5T6X4	Q9P2K6	NA	NA
P60842	P68104	Q08380	Q02978	Q14194	Q14643	Q5VYK3	Q9P2U7	NA	NA
P60866	P68363	Q08431	Q04609	Q14204	Q14956	Q5VZF2	Q9UBB6	NA	NA
P60880	P68366	Q08722	Q04695	Q14416	Q149M9	Q63HM9	Q9UBI6	NA	NA
P60900	P68371	Q10571	Q04917	Q14571	Q15021	Q69YW2	Q9UBQ7	NA	NA
P60953	P68402	Q12846	Q05193	Q14590	Q15084	Q6BCY4	Q9UEY8	NA	NA
P61019	P68871	Q12860	Q05329	Q14643	Q15102	Q6DN90	Q9UF11	NA	NA
P61020	P69905	Q12923	Q05586	Q14746	Q15118	Q6DT37	Q9UGM6	NA	NA
P61026	P78324	Q12972	Q05996	Q14894	Q15125	Q6GQQ9	Q9UH03	NA	NA
P61081	P78356	Q13023	Q06124	Q14956	Q15147	Q6NTF9	Q9UHD8	NA	NA
P61088	P78357	Q13057	Q06830	Q149M9	Q15286	Q6NW29	Q9UIG0	NA	NA
P61106	P78417	Q13148	Q07020	Q14CZ8	Q15366	Q6NXT6	Q9UK41	NA	NA
P61204	P78549	Q13303	Q07954	Q15102	Q15393	Q6P5R6	Q9UL54	NA	NA
P61224	P78559	Q13324	Q08188	Q15118	Q15464	Q6PCE3	Q9ULC3	NA	NA
P61225	P81877	Q13363	Q08209	Q15126	Q15904	Q6PCT2	Q9ULE6	NA	NA
P61266	P84095	Q13423	Q08257	Q15149	Q15907	Q6PGN9	Q9ULH4	NA	NA
P61421	P98196	Q13451	Q08357	Q15286	Q16352	Q6PI78	Q9UM54	NA	NA
P61586	P99999	Q13491	Q08378	Q15370	Q16555	Q6PIJ6	Q9UN37	NA	NA
P61601	Q00169	Q13496	Q08380	Q15393	Q16563	Q6PIU2	Q9UN72	NA	NA
P61626	Q00325	Q13510	Q08431	Q15427	Q16610	Q6PJP8	Q9UNZ2	NA	NA
P61764	Q00577	Q13601	Q08722	Q15555	Q16653	Q6U841	Q9UPN3	NA	NA
P61803	Q00610	Q13608	Q08828	Q15599	Q16658	Q6UWP7	Q9UPX8	NA	NA
P61916	Q01082	Q13619	Q12789	Q15691	Q16795	Q6UWZ7	Q9UQ16	NA	NA
P61970	Q01484	Q13813	Q12860	Q15836	Q16799	Q6UX01	Q9UQB3	NA	NA
P61981	Q01518	Q13825	Q13023	Q15904	Q16891	Q6ZMI3	Q9Y230	NA	NA
P62140	Q01813	Q13875	Q13057	Q15907	Q2TAA2	Q71SY5	Q9Y262	NA	NA
P62166	Q01814	Q13885	Q13303	Q16099	Q2VPB7	Q7KZI7	Q9Y281	NA	NA
P62195	Q01970	Q14008	Q13363	Q16352	Q3LXA3	Q7L0J3	Q9Y2A4	NA	NA
P62244	Q02246	Q14108	Q13423	Q16555	Q3ZCQ8	Q7L1I2	Q9Y2J2	NA	NA
P62249	Q02252	Q14129	Q13491	Q16563	Q53H12	Q7L3T8	Q9Y2J8	NA	NA
P62258	Q02878	Q14141	Q13510	Q16623	Q5HYC2	Q7RTP6	Q9Y2Q0	NA	NA
P62280	Q02978	Q14145	Q13601	Q16653	Q5HYI8	Q7Z2K8	Q9Y2R0	NA	NA
P62318	Q03252	Q14183	Q13608	Q16658	Q5JSH3	Q7Z3C6	Q9Y2Y9	NA	NA
P62330	Q04609	Q14194	Q13619	Q16799	Q5RI15	Q7Z6K1	Q9Y312	NA	NA
P62714	Q04837	Q14204	Q13751	Q2TAP0	Q5SQH8	Q7Z6L0	Q9Y342	NA	NA
P62736	Q04917	Q14416	Q13829	Q2Y0W8	Q5T442	Q7Z7G8	Q9Y397	NA	NA
P62745	Q05193	Q14571	Q13867	Q30154	Q5T4D3	Q86VP1	Q9Y4C4	NA	NA
P62760	Q05586	Q14590	Q13885	Q32MK0	Q5VYK3	Q86VP6	Q9Y4F1	NA	NA
P62805	Q06124	Q14643	Q14108	Q3LXA3	Q5VZE5	Q86WG3	Q9Y4I1	NA	NA
P62820	Q06136	Q14746	Q14183	Q3MIP1	Q5VZF2	Q86XZ4	Q9Y4P8	NA	NA
P62826	Q06203	Q14894	Q14194	Q52LD8	Q63HM9	Q86Y82	Q9Y577	NA	NA
P62834	Q06830	Q14956	Q14204	Q53GQ0	Q69YW2	Q86YD7	Q9Y5A6	NA	NA
P62851	Q07020	Q14974	Q14416	Q569K4	Q6DT37	Q86YW9	Q9Y5H2	NA	NA
P62873	Q07954	Q149M9	Q14643	Q58A45	Q6GQQ9	Q8IVF2	Q9Y5X0	NA	NA
P62879	Q08209	Q14CZ8	Q14728	Q5HYI8	Q6KCM7	Q8IVW4	Q9Y617	NA	NA
P62888	Q08257	Q15021	Q14746	Q5JSH3	Q6NW29	Q8IWA5	Q9Y6B6	NA	NA
P62910	Q08380	Q15072	Q14894	Q5JSL3	Q6P087	Q8IWA6	Q9Y6R1	NA	NA
P62937	Q08431	Q15102	Q14956	Q5JUK3	Q6P4A8	Q8IWI9	Q9Y6U3	NA	NA
P62955	Q08722	Q15118	Q14974	Q5JWR5	Q6P5R6	Q8IWQ3	NA	NA	NA
P63010	Q08828	Q15126	Q149M9	Q5KSL6	Q6PCE3	Q8IWU2	NA	NA	NA
P63027	Q10571	Q15149	Q15102	Q5R372	Q6PGN9	Q8IX29	NA	NA	NA
P63092	Q12846	Q15286	Q15118	Q5RI15	Q6PI78	Q8IXJ6	NA	NA	NA
P63098	Q12860	Q15370	Q15125	Q5SQH8	Q6PIJ6	Q8IYT4	NA	NA	NA
P63104	Q12923	Q15393	Q15149	Q5SYC1	Q6PJP8	Q8IZN3	NA	NA	NA
P63244	Q12972	Q15427	Q15286	Q5T1Q4	Q6U841	Q8N0W3	NA	NA	NA
P67812	Q12974	Q15437	Q15393	Q5T4D3	Q6UX01	Q8N0X2	NA	NA	NA
P67936	Q13057	Q15599	Q15464	Q5T5C0	Q6UX04	Q8N145	NA	NA	NA
P68104	Q13148	Q15836	Q15773	Q5VW32	Q6ZNL6	Q8N239	NA	NA	NA
P68363	Q13303	Q15904	Q15828	Q5VZ66	Q6ZT12	Q8N2K0	NA	NA	NA
P68366	Q13363	Q15907	Q15904	Q5VZE5	Q6ZVX7	Q8N302	NA	NA	NA
P68371	Q13367	Q16099	Q15907	Q5VZF2	Q709C8	Q8N3C0	NA	NA	NA
P68402	Q13423	Q16352	Q16288	Q5XUX1	Q71SY5	Q8N436	NA	NA	NA
P68871	Q13451	Q16555	Q16352	Q69YW2	Q7L0J3	Q8N468	NA	NA	NA
P69905	Q13491	Q16563	Q16543	Q6BCY4	Q7L1I2	Q8N587	NA	NA	NA
P78324	Q13492	Q16623	Q16555	Q6DT37	Q7Z6L0	Q8N5K1	NA	NA	NA
P78356	Q13496	Q16653	Q16563	Q6ICG6	Q7Z7H5	Q8N6F8	NA	NA	NA
P78357	Q13510	Q16658	Q16610	Q6KCM7	Q86UW7	Q8N6L0	NA	NA	NA
P78559	Q13608	Q16720	Q16653	Q6NW29	Q86VP1	Q8N6Q8	NA	NA	NA
P84085	Q13618	Q16799	Q16658	Q6NXT6	Q86VP6	Q8N8Q3	NA	NA	NA
P99999	Q13619	Q16842	Q16795	Q6PCE3	Q86WA8	Q8N8Q8	NA	NA	NA
Q00169	Q13813	Q2TAP0	Q16799	Q6PI78	Q86X52	Q8N8R7	NA	NA	NA
Q00325	Q13825	Q2Y0W8	Q2PZI1	Q6PIJ6	Q86XZ4	Q8N961	NA	NA	NA
Q00577	Q13875	Q30154	Q2TAA2	Q6PIU2	Q86YD7	Q8N9R6	NA	NA	NA
Q00610	Q13885	Q32MK0	Q2VPB7	Q6U841	Q8IVW4	Q8N9U0	NA	NA	NA
Q00975	Q14008	Q3LXA3	Q3LXA3	Q6UWP7	Q8IWA5	Q8NB16	NA	NA	NA
Q01082	Q14108	Q3MIP1	Q3MIP1	Q6UWZ7	Q8IWA6	Q8NBQ5	NA	NA	NA
Q01484	Q14129	Q3V6T2	Q3ZCW2	Q6UX01	Q8IWE5	Q8NBQ7	NA	NA	NA
Q01650	Q14141	Q3ZCT1	Q4KMP7	Q6UXM1	Q8IWI9	Q8NC44	NA	NA	NA
Q01814	Q14168	Q4KMP7	Q53FP2	Q6ZMI3	Q8IWU2	Q8NCB2	NA	NA	NA
Q01970	Q14183	Q52LD8	Q53GQ0	Q6ZMN8	Q8IX29	Q8NCH0	NA	NA	NA
Q02246	Q14194	Q53GQ0	Q53H12	Q6ZMZ3	Q8IXJ6	Q8ND23	NA	NA	NA
Q02252	Q14204	Q569K4	Q5GH73	Q6ZSB9	Q8IYT4	Q8NDA8	NA	NA	NA
Q02878	Q14416	Q58A45	Q5JSH3	Q6ZT12	Q8IYW2	Q8NET4	NA	NA	NA
Q02978	Q14643	Q5H9E4	Q5R372	Q6ZV65	Q8IZD2	Q8NFD2	NA	NA	NA
Q03135	Q14746	Q5HYI8	Q5SQH8	Q6ZWH5	Q8N0X2	Q8NFY9	NA	NA	NA
Q03252	Q14894	Q5JSH3	Q5SYC1	Q709C8	Q8N145	Q8NHP8	NA	NA	NA
Q04609	Q14956	Q5JSL3	Q5T1Q4	Q70J99	Q8N302	Q8NHS3	NA	NA	NA
Q04695	Q14974	Q5JUK3	Q5T442	Q71F56	Q8N307	Q8TAK6	NA	NA	NA
Q04837	Q149M9	Q5KSL6	Q5T4D3	Q7KZI7	Q8N3C0	Q8TAX9	NA	NA	NA
Q04917	Q14CZ8	Q5R372	Q5T5C0	Q7L0J3	Q8N468	Q8TBB6	NA	NA	NA
Q05193	Q15072	Q5RI15	Q5VTH2	Q7L1I2	Q8N587	Q8TC26	NA	NA	NA
Q05397	Q15102	Q5SQH8	Q5VYK3	Q7L3T8	Q8N5J2	Q8TD16	NA	NA	NA
Q06124	Q15111	Q5SQN1	Q5VZF2	Q7L576	Q8N5K1	Q8TD26	NA	NA	NA
Q06830	Q15118	Q5SYC1	Q63HM9	Q7L5Y1	Q8N6F8	Q8TDJ6	NA	NA	NA
Q07020	Q15149	Q5T4D3	Q63ZY3	Q7RTP6	Q8N6Q8	Q8TDX7	NA	NA	NA
Q07092	Q15286	Q5T5C0	Q69YW2	Q7Z2K8	Q8N8R7	Q8TER5	NA	NA	NA
Q07812	Q15366	Q5T6X4	Q6BCY4	Q7Z402	Q8N9R6	Q8TF61	NA	NA	NA
Q07954	Q15370	Q5TAX3	Q6DN12	Q7Z589	Q8N9U0	Q8WUH2	NA	NA	NA
Q08209	Q15427	Q5VTH2	Q6DN90	Q7Z5G4	Q8NB16	Q8WUM4	NA	NA	NA
Q08257	Q15555	Q5VW32	Q6DT37	Q7Z6L0	Q8NBQ5	Q8WUY1	NA	NA	NA
Q08380	Q15599	Q5VYK3	Q6E0U4	Q7Z7B0	Q8NBQ7	Q8WWI5	NA	NA	NA
Q08431	Q15691	Q5VZ66	Q6GQQ9	Q7Z7G8	Q8NCB2	Q8WXH0	NA	NA	NA
Q08722	Q15773	Q5VZE5	Q6KCM7	Q86SJ2	Q8NCH0	Q8WY36	NA	NA	NA
Q08828	Q15836	Q5VZF2	Q6NTF9	Q86U28	Q8ND23	Q8WYA6	NA	NA	NA
Q08AF3	Q15904	Q5W0Z9	Q6NW29	Q86UR5	Q8NEN0	Q8WYN0	NA	NA	NA
Q09472	Q15907	Q5XUX1	Q6P087	Q86UU1	Q8NET4	Q92544	NA	NA	NA
Q10571	Q16099	Q63HM9	Q6P1M0	Q86UW7	Q8NFD2	Q92551	NA	NA	NA
Q12789	Q16181	Q68BL8	Q6P1X5	Q86V48	Q8TAX9	Q92581	NA	NA	NA
Q12809	Q16352	Q68D91	Q6P4A8	Q86VP1	Q8TBX8	Q92598	NA	NA	NA
Q12846	Q16555	Q69YW2	Q6P5R6	Q86VP6	Q8TCT9	Q92599	NA	NA	NA
Q12860	Q16563	Q6BCY4	Q6PCE3	Q86WA8	Q8TD84	Q92600	NA	NA	NA
Q12974	Q16623	Q6DT37	Q6PGN9	Q86WG3	Q8TDX7	Q92665	NA	NA	NA
Q13057	Q16653	Q6GQQ9	Q6PI78	Q86YD7	Q8TF40	Q92747	NA	NA	NA
Q13148	Q16658	Q6KCM7	Q6PIJ6	Q86YW9	Q8WUH2	Q92777	NA	NA	NA
Q13303	Q16720	Q6NW29	Q6PJP8	Q8IVF2	Q8WUM4	Q92963	NA	NA	NA
Q13310	Q16795	Q6NXT6	Q6UWP7	Q8IWA5	Q8WUY1	Q93034	NA	NA	NA
Q13363	Q16799	Q6P1R3	Q6UWP8	Q8IWA6	Q8WVY7	Q93050	NA	NA	NA
Q13423	Q16825	Q6P5R6	Q6UX01	Q8IWI9	Q8WWI5	Q969E2	NA	NA	NA
Q13491	Q16842	Q6PCE3	Q6UX04	Q8IWQ3	Q8WXH0	Q969L2	NA	NA	NA
Q13492	Q2PZI1	Q6PCT2	Q6ZNL6	Q8IWU2	Q8WYA6	Q969P0	NA	NA	NA
Q13496	Q2TAP0	Q6PGN9	Q6ZV89	Q8IXJ6	Q8WYN0	Q969X5	NA	NA	NA
Q13505	Q2Y0W8	Q6PI78	Q6ZVX7	Q8IYJ3	Q92526	Q96A26	NA	NA	NA
Q13510	Q3LXA3	Q6PIJ6	Q709C8	Q8IYW2	Q92542	Q96BF6	NA	NA	NA
Q13596	Q3V6T2	Q6PIU2	Q70J99	Q8IYX8	Q92544	Q96BZ9	NA	NA	NA
Q13608	Q3ZCT1	Q6UWP7	Q71SY5	Q8IZN3	Q92551	Q96C28	NA	NA	NA
Q13618	Q4ADV7	Q6UWZ7	Q7KZI7	Q8N0W3	Q92581	Q96CJ1	NA	NA	NA
Q13630	Q4KMP7	Q6UX01	Q7L0J3	Q8N135	Q92598	Q96CW1	NA	NA	NA
Q13751	Q4VCS5	Q6UXM1	Q7L1I2	Q8N145	Q92599	Q96DB2	NA	NA	NA
Q13813	Q52LD8	Q6ZMI3	Q7L5Y1	Q8N2C7	Q92777	Q96DD7	NA	NA	NA
Q13885	Q53FP2	Q6ZMN8	Q7RTP6	Q8N302	Q92963	Q96DU9	NA	NA	NA
Q14008	Q569K4	Q6ZMZ3	Q7Z3C6	Q8N436	Q93034	Q96DZ9	NA	NA	NA
Q14088	Q5HYI8	Q6ZSB9	Q7Z402	Q8N468	Q93050	Q96EC8	NA	NA	NA
Q14108	Q5JSH3	Q6ZT12	Q7Z6L0	Q8N587	Q969E2	Q96FJ2	NA	NA	NA
Q14194	Q5JSL3	Q6ZV65	Q7Z7H5	Q8N5I2	Q969L2	Q96FW1	NA	NA	NA
Q14204	Q5KSL6	Q6ZV89	Q86VP1	Q8N5J2	Q969P0	Q96G97	NA	NA	NA
Q14416	Q5R372	Q6ZWH5	Q86VP6	Q8N5K1	Q969T9	Q96GD0	NA	NA	NA
Q14590	Q5RI15	Q709C8	Q86VX2	Q8N653	Q96A26	Q96H55	NA	NA	NA
Q14643	Q5SQH8	Q70J99	Q86X52	Q8N6F8	Q96C28	Q96H86	NA	NA	NA
Q14677	Q5SQN1	Q71F56	Q86X83	Q8N6Q8	Q96CW1	Q96HE7	NA	NA	NA
Q14746	Q5SYC1	Q71SY5	Q86XZ4	Q8N7R7	Q96DB2	Q96HL8	NA	NA	NA
Q14894	Q5T1Q4	Q7KZI7	Q86Y82	Q8N9U0	Q96DD7	Q96HP4	NA	NA	NA
Q14956	Q5T4D3	Q7L0J3	Q86YD7	Q8NB16	Q96DZ9	Q96I45	NA	NA	NA
Q149M9	Q5T5C0	Q7L1I2	Q8IWA5	Q8NBQ5	Q96E09	Q96IU4	NA	NA	NA
Q14C86	Q5T6X4	Q7L3T8	Q8IWB7	Q8NBQ7	Q96EC8	Q96IX5	NA	NA	NA
Q14CZ8	Q5VW32	Q7L523	Q8IWE5	Q8NC67	Q96G97	Q96JY0	NA	NA	NA
Q15077	Q5VYK3	Q7L804	Q8IWI9	Q8NCB2	Q96H55	Q96MF6	NA	NA	NA
Q15102	Q5VZ66	Q7RTP6	Q8IWQ3	Q8NCH0	Q96H86	Q96MR6	NA	NA	NA
Q15118	Q5VZF2	Q7Z2K8	Q8IWU2	Q8ND23	Q96HE7	Q96MV1	NA	NA	NA
Q15126	Q5W0Z9	Q7Z3E5	Q8IWZ6	Q8NDA8	Q96I45	Q96MY7	NA	NA	NA
Q15149	Q60I27	Q7Z402	Q8IX29	Q8NDC0	Q96IX5	Q96N66	NA	NA	NA
Q15286	Q68D91	Q7Z5G4	Q8IXJ6	Q8NFX7	Q96JE9	Q96P16	NA	NA	NA
Q15366	Q69YW2	Q7Z6L0	Q8IZN3	Q8NFZ8	Q96JY0	Q96P44	NA	NA	NA
Q15370	Q6BCY4	Q7Z7B0	Q8N0X2	Q8NHG7	Q96K58	Q96PE5	NA	NA	NA
Q15464	Q6DN90	Q86U28	Q8N145	Q8TAX9	Q96LQ0	Q96PR1	NA	NA	NA
Q15555	Q6DT37	Q86UR5	Q8N1F8	Q8TBB6	Q96MF6	Q96PY5	NA	NA	NA
Q15599	Q6GMR7	Q86UU1	Q8N302	Q8TBF2	Q96MR6	Q96PZ7	NA	NA	NA
Q15691	Q6GQQ9	Q86UW7	Q8N307	Q8TCD1	Q96MY7	Q96QK1	NA	NA	NA
Q15776	Q6ICG6	Q86V48	Q8N335	Q8TD16	Q96P16	Q96QT6	NA	NA	NA
Q15836	Q6KCM7	Q86V97	Q8N3C0	Q8TD26	Q96P44	Q96QU6	NA	NA	NA
Q15904	Q6NW29	Q86VP1	Q8N414	Q8TDJ6	Q96PE5	Q96S21	NA	NA	NA
Q15907	Q6NXT6	Q86VP6	Q8N468	Q8TDX7	Q96PR1	Q96S97	NA	NA	NA
Q16099	Q6P1M0	Q86VX2	Q8N587	Q8TE77	Q96QK1	Q96TA2	NA	NA	NA
Q16181	Q6P4H8	Q86WA8	Q8N5J2	Q8TER5	Q96QT6	Q99549	NA	NA	NA
Q16352	Q6P5R6	Q86WG3	Q8N5K1	Q8WUF8	Q96RK0	Q99572	NA	NA	NA
Q16555	Q6PCE3	Q86XZ4	Q8N6F8	Q8WUH2	Q96S97	Q99623	NA	NA	NA
Q16563	Q6PCT2	Q86YD7	Q8N6Q8	Q8WUM4	Q99250	Q99624	NA	NA	NA
Q16623	Q6PI78	Q86YW9	Q8N8Q3	Q8WUY1	Q99523	Q99719	NA	NA	NA
Q16653	Q6PIJ6	Q8IVF2	Q8N8Q8	Q8WUY3	Q99549	Q99726	NA	NA	NA
Q16658	Q6PIU2	Q8IVG5	Q8N8R7	Q8WVS4	Q99572	Q99798	NA	NA	NA
Q16795	Q6U841	Q8IVW4	Q8N9R6	Q8WWI5	Q99584	Q99884	NA	NA	NA
Q16799	Q6UWP7	Q8IWA5	Q8N9U0	Q8WY36	Q99623	Q99946	NA	NA	NA
Q2TAP0	Q6UWZ7	Q8IWA6	Q8NB16	Q8WYN0	Q99624	Q99952	NA	NA	NA
Q3LXA3	Q6UX01	Q8IWI9	Q8NBQ7	Q92551	Q99735	Q9BQE5	NA	NA	NA
Q3ZCW2	Q6UXM1	Q8IWQ3	Q8NC67	Q92581	Q99798	Q9BQI7	NA	NA	NA
Q4G148	Q6ZMI3	Q8IWU2	Q8NCB2	Q92597	Q99884	Q9BRT3	NA	NA	NA
Q4VCS5	Q6ZMN8	Q8IXJ6	Q8NCH0	Q92599	Q99946	Q9BSC4	NA	NA	NA
Q52LD8	Q6ZMZ3	Q8IYQ7	Q8ND23	Q92665	Q99962	Q9BSF4	NA	NA	NA
Q53GQ0	Q6ZRS4	Q8IYT4	Q8NDA8	Q92747	Q9BPX5	Q9BSH5	NA	NA	NA
Q53H12	Q6ZV65	Q8IYW2	Q8NEN0	Q92777	Q9BSF4	Q9BTA0	NA	NA	NA
Q5HYI8	Q6ZV89	Q8IYX8	Q8NET4	Q92820	Q9BSH5	Q9BTE7	NA	NA	NA
Q5JSH3	Q709C8	Q8IZN3	Q8NFP9	Q92882	Q9BTV4	Q9BU40	NA	NA	NA
Q5JSL3	Q70J99	Q8N0W3	Q8NFY9	Q92900	Q9BU02	Q9BV35	NA	NA	NA
Q5JTZ9	Q7KZI7	Q8N135	Q8TAK6	Q92930	Q9BU40	Q9BVC6	NA	NA	NA
Q5JUK3	Q7L0J3	Q8N145	Q8TC26	Q92963	Q9BV35	Q9BVK8	NA	NA	NA
Q5JUQ0	Q7L1I2	Q8N239	Q8TCJ2	Q93008	Q9BVL4	Q9BVL4	NA	NA	NA
Q5JWR5	Q7L3T8	Q8N2C7	Q8TCT9	Q93034	Q9BWM7	Q9BWM7	NA	NA	NA
Q5R372	Q7L523	Q8N2K0	Q8TD84	Q93050	Q9BWT3	Q9BX67	NA	NA	NA
Q5SQH8	Q7L5Y1	Q8N302	Q8TDJ6	Q93099	Q9BX67	Q9BX84	NA	NA	NA
Q5SYC1	Q7L804	Q8N436	Q8TDX7	Q969L2	Q9BXB5	Q9BXB5	NA	NA	NA
Q5T0D9	Q7RTP6	Q8N468	Q8TF61	Q969P0	Q9BXK5	Q9BXK5	NA	NA	NA
Q5T1Q4	Q7Z2K8	Q8N587	Q8WUH2	Q969T9	Q9BY66	Q9BXQ6	NA	NA	NA
Q5T1V6	Q7Z3C6	Q8N5J2	Q8WUM4	Q96A23	Q9C000	Q9C000	NA	NA	NA
Q5T442	Q7Z3D6	Q8N5K1	Q8WUY1	Q96A26	Q9C0D2	Q9GZV7	NA	NA	NA
Q5T4D3	Q7Z402	Q8N5R6	Q8WUY3	Q96B97	Q9C0H9	Q9H0E2	NA	NA	NA
Q5T5C0	Q7Z5G4	Q8N6F8	Q8WWI5	Q96BH1	Q9GZV7	Q9H0M4	NA	NA	NA
Q5VTH2	Q7Z6G8	Q8N6Q8	Q8WXH0	Q96C28	Q9H0E2	Q9H0U4	NA	NA	NA
Q5VW32	Q7Z6K1	Q8N7R7	Q8WY36	Q96CJ1	Q9H0M4	Q9H0W8	NA	NA	NA
Q5VXT5	Q7Z6L0	Q8N9U0	Q8WYA6	Q96CP6	Q9H0W8	Q9H1C7	NA	NA	NA
Q5VZF2	Q7Z7B0	Q8NB16	Q8WYN0	Q96CW1	Q9H1E5	Q9H1E5	NA	NA	NA
Q5XUX1	Q86U28	Q8NBM8	Q92542	Q96CX3	Q9H1K1	Q9H1K1	NA	NA	NA
Q63HM9	Q86UU1	Q8NBQ7	Q92544	Q96DB2	Q9H228	Q9H228	NA	NA	NA
Q68BL8	Q86UW7	Q8NC67	Q92551	Q96DD7	Q9H244	Q9H244	NA	NA	NA
Q68D10	Q86V48	Q8NCH0	Q92581	Q96DM3	Q9H3K2	Q9H2M9	NA	NA	NA
Q68D91	Q86VP1	Q8NDC0	Q92597	Q96DZ9	Q9H4G0	Q9H2W2	NA	NA	NA
Q69YW2	Q86VP6	Q8NEZ5	Q92598	Q96EC8	Q9H4G4	Q9H305	NA	NA	NA
Q6BCY4	Q86VX2	Q8NFX7	Q92599	Q96EK9	Q9H4T2	Q9H313	NA	NA	NA
Q6DN90	Q86WA8	Q8NFZ8	Q92600	Q96FJ2	Q9H598	Q9H3K2	NA	NA	NA
Q6DT37	Q86WG3	Q8NHG7	Q92665	Q96FW1	Q9H609	Q9H490	NA	NA	NA
Q6GQQ9	Q86X52	Q8NHP6	Q92747	Q96FZ7	Q9H6F2	Q9H4G0	NA	NA	NA
Q6ICG6	Q86YD7	Q8NHP8	Q92777	Q96G97	Q9H773	Q9H4G4	NA	NA	NA
Q6KCM7	Q86YW9	Q8NI35	Q92820	Q96GD0	Q9H7F0	Q9H4T2	NA	NA	NA
Q6NTF9	Q8IWA5	Q8TAG6	Q92900	Q96GQ5	Q9H813	Q9H598	NA	NA	NA
Q6NW29	Q8IWB7	Q8TAX9	Q92903	Q96HE7	Q9H936	Q9H607	NA	NA	NA
Q6P1X5	Q8IWI9	Q8TBB6	Q92963	Q96HL8	Q9H9B4	Q9H609	NA	NA	NA
Q6PCE3	Q8IWU2	Q8TBF2	Q93034	Q96HP4	Q9H9S4	Q9H6F2	NA	NA	NA
Q6PCT2	Q8IWZ6	Q8TBX8	Q93050	Q96HR9	Q9HAH1	Q9H813	NA	NA	NA
Q6PGN9	Q8IXJ6	Q8TC26	Q969E2	Q96HU8	Q9HAV7	Q9H8H3	NA	NA	NA
Q6PI78	Q8IYJ3	Q8TCD1	Q969L2	Q96I45	Q9HBH5	Q9H936	NA	NA	NA
Q6UWP7	Q8IYS0	Q8TD16	Q969P0	Q96JC9	Q9HCH3	Q9H9B4	NA	NA	NA
Q6UWZ7	Q8IYW2	Q8TD26	Q969T9	Q96JH7	Q9HCN3	Q9HAH1	NA	NA	NA
Q6UX01	Q8IYX8	Q8TE77	Q969X5	Q96JY0	Q9HD34	Q9HAR2	NA	NA	NA
Q6YN16	Q8IZN3	Q8TER5	Q96A26	Q96KC2	Q9HDC9	Q9HBH5	NA	NA	NA
Q6ZMI3	Q8N0W3	Q8TF61	Q96B23	Q96KP4	Q9NP72	Q9HC21	NA	NA	NA
Q6ZMN8	Q8N135	Q8WUM4	Q96B97	Q96LQ0	Q9NQC3	Q9HC62	NA	NA	NA
Q6ZMZ3	Q8N145	Q8WUY1	Q96BJ8	Q96MF6	Q9NQE9	Q9HCD5	NA	NA	NA
Q6ZRS4	Q8N239	Q8WUY3	Q96C28	Q96MV1	Q9NQG6	Q9HCD6	NA	NA	NA
Q6ZT12	Q8N2K0	Q8WVS4	Q96CJ1	Q96MY7	Q9NRC6	Q9HCH3	NA	NA	NA
Q6ZV89	Q8N302	Q8WWI5	Q96CP6	Q96N66	Q9NSI6	Q9HCN3	NA	NA	NA
Q709C8	Q8N335	Q8WXG6	Q96CW1	Q96NI6	Q9NTK5	Q9HD34	NA	NA	NA
Q70J99	Q8N436	Q8WY36	Q96D09	Q96P16	Q9NUM4	Q9HDC9	NA	NA	NA
Q71SY5	Q8N468	Q8WYA6	Q96DB2	Q96P44	Q9NUN7	Q9NP72	NA	NA	NA
Q7KZI7	Q8N531	Q8WYN0	Q96DD7	Q96PE5	Q9NUY8	Q9NQC3	NA	NA	NA
Q7L0J3	Q8N587	Q92544	Q96DU9	Q96PY5	Q9NV96	Q9NQE9	NA	NA	NA
Q7L1I2	Q8N5I2	Q92551	Q96DZ9	Q96PZ7	Q9NVA2	Q9NQG6	NA	NA	NA
Q7L3T8	Q8N5J2	Q92581	Q96EC8	Q96QK1	Q9NVJ2	Q9NRC6	NA	NA	NA
Q7L5Y1	Q8N5K1	Q92597	Q96FE5	Q96QT6	Q9NX00	Q9NRQ2	NA	NA	NA
Q7LGA3	Q8N6F8	Q92599	Q96FW1	Q96QU6	Q9NX14	Q9NRV9	NA	NA	NA
Q7RTP6	Q8N6Q8	Q92665	Q96G97	Q96S21	Q9NX61	Q9NRY6	NA	NA	NA
Q7Z2K8	Q8N9U0	Q92681	Q96GQ5	Q96S97	Q9NX63	Q9NS86	NA	NA	NA
Q7Z589	Q8NBM8	Q92734	Q96H55	Q96SK2	Q9NY15	Q9NSA2	NA	NA	NA
Q7Z5G4	Q8NBQ5	Q92747	Q96H86	Q96T51	Q9NY65	Q9NSD9	NA	NA	NA
Q7Z6L0	Q8NBQ7	Q92777	Q96HE7	Q96TA2	Q9NYQ8	Q9NSI6	NA	NA	NA
Q7Z7G8	Q8NC44	Q92820	Q96HR9	Q99523	Q9NZ01	Q9NTJ5	NA	NA	NA
Q7Z7H5	Q8NC67	Q92882	Q96HU8	Q99549	Q9NZ45	Q9NU53	NA	NA	NA
Q86TI0	Q8NCH0	Q92930	Q96I45	Q99550	Q9NZD2	Q9NUC0	NA	NA	NA
Q86UP2	Q8ND04	Q92963	Q96IG2	Q99572	Q9NZJ5	Q9NUM4	NA	NA	NA
Q86UR5	Q8ND23	Q93034	Q96IX5	Q99584	Q9NZN5	Q9NV96	NA	NA	NA
Q86VP1	Q8NDA8	Q93050	Q96JY0	Q99623	Q9NZT1	Q9NVA2	NA	NA	NA
Q86VP6	Q8NDC0	Q93099	Q96K19	Q99624	Q9P0J0	Q9NVJ2	NA	NA	NA
Q86VX2	Q8NET4	Q969L2	Q96LQ0	Q99715	Q9P0S9	Q9NWH2	NA	NA	NA
Q86WA8	Q8NEZ5	Q969P0	Q96MF6	Q99726	Q9P253	Q9NWS8	NA	NA	NA
Q86WG3	Q8NFW8	Q969T9	Q96MR6	Q99732	Q9P2B2	Q9NX00	NA	NA	NA
Q86WQ0	Q8NFX7	Q96A23	Q96MV1	Q99747	Q9P2N7	Q9NX61	NA	NA	NA
Q86X83	Q8NFZ8	Q96A26	Q96MY7	Q99798	Q9P2U7	Q9NY15	NA	NA	NA
Q86XZ4	Q8NHG7	Q96A73	Q96N66	Q99946	Q9UBB6	Q9NY65	NA	NA	NA
Q86Y82	Q8NHP8	Q96B23	Q96P16	Q99952	Q9UBF9	Q9NY74	NA	NA	NA
Q86YD7	Q8NHS3	Q96B97	Q96P44	Q99963	Q9UBM8	Q9NYQ8	NA	NA	NA
Q86YW9	Q8NHY3	Q96BF6	Q96PE5	Q99967	Q9UBQ7	Q9NZ01	NA	NA	NA
Q86Z02	Q8TAG6	Q96BP2	Q96PR1	Q9BQE5	Q9UBT2	Q9NZ45	NA	NA	NA
Q8IVW4	Q8TAX9	Q96CJ1	Q96PY5	Q9BQG1	Q9UDW1	Q9NZH0	NA	NA	NA
Q8IWA5	Q8TBB6	Q96CP6	Q96QK1	Q9BQI0	Q9UF11	Q9NZJ5	NA	NA	NA
Q8IWI9	Q8TBF2	Q96CW1	Q96QT6	Q9BRT3	Q9UHQ4	Q9NZN5	NA	NA	NA
Q8IWU2	Q8TBX8	Q96DB2	Q96RK0	Q9BSA4	Q9UI09	Q9NZT1	NA	NA	NA
Q8IWZ6	Q8TC26	Q96DD7	Q96RP9	Q9BSF4	Q9UI12	Q9P0J0	NA	NA	NA
Q8IXJ6	Q8TCD1	Q96DM3	Q96S21	Q9BTA0	Q9UI40	Q9P0S9	NA	NA	NA
Q8IYW2	Q8TCJ2	Q96DZ9	Q96S97	Q9BTE7	Q9UIG0	Q9P265	NA	NA	NA
Q8IYX8	Q8TD16	Q96EC8	Q96T51	Q9BU40	Q9UK80	Q9P2F5	NA	NA	NA
Q8IZN3	Q8TD26	Q96FE5	Q99250	Q9BUF5	Q9UKU0	Q9P2N7	NA	NA	NA
Q8N0W3	Q8TDJ6	Q96FJ2	Q99436	Q9BUP3	Q9UL68	Q9P2U7	NA	NA	NA
Q8N128	Q8TDX7	Q96FW1	Q99523	Q9BUQ8	Q9ULE6	Q9UBB6	NA	NA	NA
Q8N145	Q8TE77	Q96G97	Q99549	Q9BUR4	Q9ULJ7	Q9UBI6	NA	NA	NA
Q8N307	Q8TER5	Q96GD0	Q99572	Q9BV99	Q9ULX7	Q9UBM8	NA	NA	NA
Q8N335	Q8TF61	Q96GQ5	Q99584	Q9BVL4	Q9UM54	Q9UBQ7	NA	NA	NA
Q8N3C0	Q8WUH2	Q96HL8	Q99623	Q9BW30	Q9UN72	Q9UBS5	NA	NA	NA
Q8N461	Q8WUM4	Q96HP4	Q99624	Q9BWM7	Q9UNH7	Q9UBT2	NA	NA	NA
Q8N468	Q8WUY1	Q96HU8	Q99715	Q9BX67	Q9UNW9	Q9UBX3	NA	NA	NA
Q8N587	Q8WVC0	Q96I45	Q99735	Q9BX84	Q9UNZ2	Q9UBY8	NA	NA	NA
Q8N5J2	Q8WVY7	Q96IX5	Q99747	Q9BXB5	Q9UPR5	Q9UDW1	NA	NA	NA
Q8N5K1	Q8WWI5	Q96JE9	Q99798	Q9BXF3	Q9UPT6	Q9UEU0	NA	NA	NA
Q8N653	Q8WXG6	Q96JH7	Q99884	Q9BXM0	Q9UPX8	Q9UEY8	NA	NA	NA
Q8N6F8	Q8WXX5	Q96KC2	Q99946	Q9BXR0	Q9UQ16	Q9UF11	NA	NA	NA
Q8N6Q8	Q8WY36	Q96KP4	Q99962	Q9BY84	Q9Y215	Q9UGT4	NA	NA	NA
Q8N8Q8	Q8WYN0	Q96LQ0	Q9BPW4	Q9BYK8	Q9Y2E6	Q9UH03	NA	NA	NA
Q8N8R7	Q92526	Q96LR7	Q9BPX5	Q9BYW2	Q9Y2I7	Q9UHG3	NA	NA	NA
Q8N9R6	Q92544	Q96MF6	Q9BQA9	Q9BZL6	Q9Y2J2	Q9UHJ9	NA	NA	NA
Q8NBM8	Q92551	Q96MV1	Q9BQE5	Q9C040	Q9Y2J8	Q9UHQ4	NA	NA	NA
Q8NBQ5	Q92581	Q96MY7	Q9BQE6	Q9C0H9	Q9Y2L9	Q9UI12	NA	NA	NA
Q8NBQ7	Q92597	Q96N66	Q9BQP7	Q9GZP4	Q9Y2Q0	Q9UI40	NA	NA	NA
Q8NCB2	Q92598	Q96NI6	Q9BRP7	Q9GZV7	Q9Y342	Q9UIG0	NA	NA	NA
Q8NCU4	Q92599	Q96P16	Q9BSF4	Q9H008	Q9Y397	Q9UKU0	NA	NA	NA
Q8NDA8	Q92734	Q96P44	Q9BSF8	Q9H0E2	Q9Y3A5	Q9UKX7	NA	NA	NA
Q8NET4	Q92747	Q96PE5	Q9BSH5	Q9H0U4	Q9Y3B8	Q9UL25	NA	NA	NA
Q8NEZ5	Q92777	Q96PY5	Q9BTA0	Q9H0W8	Q9Y4E8	Q9UL68	NA	NA	NA
Q8NFD2	Q92820	Q96PZ7	Q9BTE7	Q9H1C7	Q9Y4I1	Q9ULC3	NA	NA	NA
Q8NFW8	Q92882	Q96QK1	Q9BTV4	Q9H1E5	Q9Y534	Q9ULE6	NA	NA	NA
Q8NFX7	Q92900	Q96QT6	Q9BUF5	Q9H1K1	Q9Y580	Q9ULI3	NA	NA	NA
Q8NFZ8	Q92930	Q96QU6	Q9BUP3	Q9H228	Q9Y5A6	Q9ULP9	NA	NA	NA
Q8NHG7	Q92963	Q96S21	Q9BV35	Q9H244	Q9Y5R4	Q9UM22	NA	NA	NA
Q8NI35	Q93008	Q96S97	Q9BVC6	Q9H2M9	Q9Y617	Q9UN72	NA	NA	NA
Q8TAX9	Q93034	Q96SK2	Q9BVL4	Q9H313	Q9Y6B6	Q9UNW9	NA	NA	NA
Q8TB61	Q93050	Q96TA2	Q9BWM7	Q9H3K2	Q9Y6C5	Q9UPM8	NA	NA	NA
Q8TBB6	Q969E2	Q99469	Q9BWT3	Q9H422	Q9Y6F9	Q9UPX8	NA	NA	NA
Q8TBF2	Q969L2	Q99523	Q9BX67	Q9H444	Q9Y6R1	Q9UQ03	NA	NA	NA
Q8TBX8	Q969P0	Q99549	Q9BXB5	Q9H490	NA	Q9UQ16	NA	NA	NA
Q8TCT9	Q969X5	Q99550	Q9BXK5	Q9H4G0	NA	Q9UQM7	NA	NA	NA
Q8TD84	Q96A00	Q99572	Q9BXP2	Q9H4G4	NA	Q9Y215	NA	NA	NA
Q8TDJ6	Q96A23	Q99578	Q9BXQ6	Q9H4K1	NA	Q9Y289	NA	NA	NA
Q8TDX7	Q96A26	Q99584	Q9C000	Q9H4T2	NA	Q9Y2E6	NA	NA	NA
Q8TEM1	Q96A73	Q99623	Q9C0C9	Q9H598	NA	Q9Y2G0	NA	NA	NA
Q8TER5	Q96AQ2	Q99624	Q9GZP4	Q9H607	NA	Q9Y2I7	NA	NA	NA
Q8TF61	Q96B97	Q99715	Q9GZV7	Q9H6F2	NA	Q9Y2J2	NA	NA	NA
Q8WUH2	Q96BP2	Q99732	Q9H008	Q9H7F0	NA	Q9Y2J8	NA	NA	NA
Q8WUM4	Q96BR1	Q99735	Q9H0E2	Q9H813	NA	Q9Y2L9	NA	NA	NA
Q8WUY1	Q96BZ9	Q99747	Q9H0M4	Q9H8H3	NA	Q9Y2Q0	NA	NA	NA
Q8WUY3	Q96C19	Q99798	Q9H0U4	Q9H936	NA	Q9Y312	NA	NA	NA
Q8WWI5	Q96C28	Q99946	Q9H0W8	Q9H9B4	NA	Q9Y342	NA	NA	NA
Q8WY36	Q96CJ1	Q99952	Q9H1E5	Q9H9S4	NA	Q9Y3I0	NA	NA	NA
Q8WYN0	Q96CP6	Q99963	Q9H228	Q9HAR2	NA	Q9Y4E8	NA	NA	NA
Q92542	Q96CW1	Q9BQ83	Q9H244	Q9HB71	NA	Q9Y4I1	NA	NA	NA
Q92544	Q96CX3	Q9BQE5	Q9H305	Q9HB90	NA	Q9Y4K3	NA	NA	NA
Q92551	Q96D46	Q9BQG1	Q9H3K2	Q9HC21	NA	Q9Y534	NA	NA	NA
Q92581	Q96DB2	Q9BQI0	Q9H490	Q9HC62	NA	Q9Y580	NA	NA	NA
Q92597	Q96DD7	Q9BRP7	Q9H4G0	Q9HCD5	NA	Q9Y5A6	NA	NA	NA
Q92598	Q96DM3	Q9BRT3	Q9H4G4	Q9HCD6	NA	Q9Y5H2	NA	NA	NA
Q92599	Q96DZ9	Q9BSA4	Q9H4T2	Q9HCG1	NA	Q9Y5R4	NA	NA	NA
Q92600	Q96EC8	Q9BSF4	Q9H598	Q9HCH3	NA	Q9Y617	NA	NA	NA
Q92681	Q96FE5	Q9BTA0	Q9H6F2	Q9HCN3	NA	Q9Y6B6	NA	NA	NA
Q92736	Q96FJ2	Q9BTE7	Q9H773	Q9HDC9	NA	Q9Y6C5	NA	NA	NA
Q92747	Q96FW1	Q9BTV4	Q9H7F0	Q9NP72	NA	Q9Y6C9	NA	NA	NA
Q92777	Q96FZ7	Q9BU40	Q9H813	Q9NP78	NA	Q9Y6R1	NA	NA	NA
Q92882	Q96G97	Q9BUF5	Q9H936	Q9NQC3	NA	NA	NA	NA	NA
Q92905	Q96GD0	Q9BUP3	Q9H9B4	Q9NQE9	NA	NA	NA	NA	NA
Q92930	Q96GQ5	Q9BUR4	Q9H9S4	Q9NQG6	NA	NA	NA	NA	NA
Q93008	Q96H55	Q9BV35	Q9HAH1	Q9NQW6	NA	NA	NA	NA	NA
Q93034	Q96HE7	Q9BV99	Q9HAR2	Q9NQX3	NA	NA	NA	NA	NA
Q93050	Q96HL8	Q9BVG9	Q9HB40	Q9NRD5	NA	NA	NA	NA	NA
Q93099	Q96HP4	Q9BVL4	Q9HB90	Q9NRQ2	NA	NA	NA	NA	NA
Q969E2	Q96I45	Q9BW30	Q9HBH5	Q9NRV9	NA	NA	NA	NA	NA
Q969L2	Q96IG2	Q9BWM7	Q9HC21	Q9NRW1	NA	NA	NA	NA	NA
Q969P0	Q96IX5	Q9BX67	Q9HCD5	Q9NRY6	NA	NA	NA	NA	NA
Q969T9	Q96JC9	Q9BX84	Q9HCD6	Q9NRZ7	NA	NA	NA	NA	NA
Q96A00	Q96JE9	Q9BXB5	Q9HCH3	Q9NS23	NA	NA	NA	NA	NA
Q96A23	Q96JH7	Q9BXM0	Q9HCN3	Q9NS86	NA	NA	NA	NA	NA
Q96A26	Q96K19	Q9BXQ6	Q9HCS5	Q9NSD9	NA	NA	NA	NA	NA
Q96AW1	Q96KC2	Q9BXR0	Q9HD34	Q9NTK5	NA	NA	NA	NA	NA
Q96B97	Q96KP4	Q9BY66	Q9HDC9	Q9NU53	NA	NA	NA	NA	NA
Q96BH1	Q96LQ0	Q9BYK8	Q9NP72	Q9NUC0	NA	NA	NA	NA	NA
Q96BM0	Q96LR7	Q9BZL6	Q9NQC3	Q9NUM4	NA	NA	NA	NA	NA
Q96C28	Q96MF6	Q9C000	Q9NQE9	Q9NUQ9	NA	NA	NA	NA	NA
Q96CP6	Q96MV1	Q9C040	Q9NQH7	Q9NUS5	NA	NA	NA	NA	NA
Q96CW1	Q96MY7	Q9C0H9	Q9NRC6	Q9NVA2	NA	NA	NA	NA	NA
Q96D46	Q96N66	Q9GZP4	Q9NRQ2	Q9NVJ2	NA	NA	NA	NA	NA
Q96DB2	Q96NB2	Q9GZU2	Q9NRV9	Q9NVR2	NA	NA	NA	NA	NA
Q96DD7	Q96NI6	Q9GZV7	Q9NRZ7	Q9NW08	NA	NA	NA	NA	NA
Q96DN5	Q96NW4	Q9H008	Q9NS86	Q9NWH2	NA	NA	NA	NA	NA
Q96DZ9	Q96P16	Q9H0E2	Q9NSA2	Q9NX00	NA	NA	NA	NA	NA
Q96E09	Q96P44	Q9H0U4	Q9NSD9	Q9NX61	NA	NA	NA	NA	NA
Q96EC8	Q96PE5	Q9H0W8	Q9NSI6	Q9NXW9	NA	NA	NA	NA	NA
Q96ED9	Q96PR1	Q9H1C7	Q9NTJ5	Q9NY15	NA	NA	NA	NA	NA
Q96FC7	Q96PY5	Q9H1E5	Q9NTK5	Q9NY65	NA	NA	NA	NA	NA
Q96FE5	Q96PZ7	Q9H1H9	Q9NUC0	Q9NY74	NA	NA	NA	NA	NA
Q96FN4	Q96QK1	Q9H1K1	Q9NUM4	Q9NYK6	NA	NA	NA	NA	NA
Q96G97	Q96QT6	Q9H228	Q9NUN7	Q9NYU1	NA	NA	NA	NA	NA
Q96GD0	Q96QU6	Q9H244	Q9NUY8	Q9NZ01	NA	NA	NA	NA	NA
Q96H55	Q96RP9	Q9H2W2	Q9NV96	Q9NZB2	NA	NA	NA	NA	NA
Q96HE7	Q96RS6	Q9H305	Q9NVA2	Q9NZC9	NA	NA	NA	NA	NA
Q96HU8	Q96S21	Q9H313	Q9NVJ2	Q9NZD2	NA	NA	NA	NA	NA
Q96I45	Q96S97	Q9H3K2	Q9NX00	Q9NZG7	NA	NA	NA	NA	NA
Q96IG2	Q96SK2	Q9H444	Q9NX14	Q9NZH0	NA	NA	NA	NA	NA
Q96IU4	Q96TA2	Q9H490	Q9NX61	Q9NZN5	NA	NA	NA	NA	NA
Q96IX5	Q99523	Q9H4G0	Q9NY15	Q9NZR2	NA	NA	NA	NA	NA
Q96JH7	Q99549	Q9H4G4	Q9NY65	Q9P086	NA	NA	NA	NA	NA
Q96JY0	Q99550	Q9H4K1	Q9NYQ8	Q9P0J0	NA	NA	NA	NA	NA
Q96KP4	Q99572	Q9H4T2	Q9NZ01	Q9P265	NA	NA	NA	NA	NA
Q96MF6	Q99584	Q9H598	Q9NZ45	Q9P2K9	NA	NA	NA	NA	NA
Q96MR6	Q99623	Q9H607	Q9NZD2	Q9P2U7	NA	NA	NA	NA	NA
Q96MV1	Q99624	Q9H6F2	Q9NZH0	Q9UBB6	NA	NA	NA	NA	NA
Q96MV8	Q99715	Q9H7F0	Q9NZJ5	Q9UBI6	NA	NA	NA	NA	NA
Q96N66	Q99719	Q9H8H3	Q9NZJ7	Q9UBL6	NA	NA	NA	NA	NA
Q96NI6	Q99732	Q9H936	Q9NZT1	Q9UBQ0	NA	NA	NA	NA	NA
Q96P44	Q99735	Q9H981	Q9P0J0	Q9UBQ7	NA	NA	NA	NA	NA
Q96PE5	Q99747	Q9H9B4	Q9P0S9	Q9UBS3	NA	NA	NA	NA	NA
Q96PR1	Q99798	Q9HB90	Q9P265	Q9UBS5	NA	NA	NA	NA	NA
Q96PY5	Q99832	Q9HBH5	Q9P2N7	Q9UBT2	NA	NA	NA	NA	NA
Q96QK1	Q99884	Q9HC21	Q9P2R7	Q9UBY8	NA	NA	NA	NA	NA
Q96QT6	Q99946	Q9HC62	Q9P2U7	Q9UEY8	NA	NA	NA	NA	NA
Q96S97	Q99952	Q9HCD5	Q9UBB6	Q9UF11	NA	NA	NA	NA	NA
Q96SK2	Q99963	Q9HCD6	Q9UBM8	Q9UGT4	NA	NA	NA	NA	NA
Q96TA2	Q9BQE5	Q9HCG1	Q9UBQ0	Q9UH03	NA	NA	NA	NA	NA
Q99250	Q9BQG1	Q9HCH3	Q9UBQ7	Q9UHG3	NA	NA	NA	NA	NA
Q99426	Q9BQI0	Q9HCN3	Q9UBT2	Q9UHJ9	NA	NA	NA	NA	NA
Q99523	Q9BR76	Q9HDC9	Q9UBY8	Q9UHY7	NA	NA	NA	NA	NA
Q99536	Q9BRT3	Q9NP72	Q9UDW1	Q9UI12	NA	NA	NA	NA	NA
Q99543	Q9BSF4	Q9NPR2	Q9UEU0	Q9UI40	NA	NA	NA	NA	NA
Q99549	Q9BSF8	Q9NQC3	Q9UEY8	Q9UIG0	NA	NA	NA	NA	NA
Q99572	Q9BT88	Q9NQE9	Q9UF11	Q9UJF2	NA	NA	NA	NA	NA
Q99584	Q9BTA0	Q9NQG6	Q9UGT4	Q9UKG1	NA	NA	NA	NA	NA
Q99623	Q9BTE7	Q9NQH7	Q9UHG3	Q9UKU0	NA	NA	NA	NA	NA
Q99624	Q9BTU6	Q9NQW6	Q9UHL4	Q9UL25	NA	NA	NA	NA	NA
Q99726	Q9BTV4	Q9NRD5	Q9UHQ4	Q9UL63	NA	NA	NA	NA	NA
Q99732	Q9BU40	Q9NRQ2	Q9UHY7	Q9ULC3	NA	NA	NA	NA	NA
Q99747	Q9BUB7	Q9NRV9	Q9UI12	Q9ULE6	NA	NA	NA	NA	NA
Q99798	Q9BUF5	Q9NRW1	Q9UI40	Q9ULH7	NA	NA	NA	NA	NA
Q99832	Q9BUP3	Q9NRY6	Q9UI42	Q9ULX7	NA	NA	NA	NA	NA
Q99884	Q9BUR4	Q9NRZ7	Q9UIG0	Q9UM22	NA	NA	NA	NA	NA
Q99946	Q9BV35	Q9NS23	Q9UJ70	Q9UMY4	NA	NA	NA	NA	NA
Q99952	Q9BV99	Q9NS86	Q9UJC3	Q9UN36	NA	NA	NA	NA	NA
Q99963	Q9BVL4	Q9NSD9	Q9UJW7	Q9UN37	NA	NA	NA	NA	NA
Q9BPX5	Q9BW30	Q9NST1	Q9UKX7	Q9UN72	NA	NA	NA	NA	NA
Q9BQ83	Q9BWM7	Q9NTK5	Q9UL68	Q9UNW9	NA	NA	NA	NA	NA
Q9BQA9	Q9BX67	Q9NU53	Q9ULE6	Q9UPN3	NA	NA	NA	NA	NA
Q9BQE5	Q9BX84	Q9NUC0	Q9ULH7	Q9UPX8	NA	NA	NA	NA	NA
Q9BRT3	Q9BXB5	Q9NUM4	Q9ULJ7	Q9UQ16	NA	NA	NA	NA	NA
Q9BSA4	Q9BXF3	Q9NUQ6	Q9ULP9	Q9UQM7	NA	NA	NA	NA	NA
Q9BSF4	Q9BXM0	Q9NUQ9	Q9ULX7	Q9Y230	NA	NA	NA	NA	NA
Q9BSH5	Q9BXQ6	Q9NUS5	Q9UM22	Q9Y289	NA	NA	NA	NA	NA
Q9BTA0	Q9BXR0	Q9NVA2	Q9UM54	Q9Y2E6	NA	NA	NA	NA	NA
Q9BTE7	Q9BY66	Q9NVJ2	Q9UN72	Q9Y2J2	NA	NA	NA	NA	NA
Q9BTV4	Q9BYV6	Q9NVR2	Q9UNW9	Q9Y2J8	NA	NA	NA	NA	NA
Q9BU02	Q9BZ29	Q9NW08	Q9UNZ2	Q9Y2L5	NA	NA	NA	NA	NA
Q9BU40	Q9BZL6	Q9NWH2	Q9UPT6	Q9Y2Q0	NA	NA	NA	NA	NA
Q9BUF5	Q9C000	Q9NX00	Q9UPX8	Q9Y2S2	NA	NA	NA	NA	NA
Q9BUL8	Q9C0H9	Q9NX61	Q9UQ16	Q9Y2S7	NA	NA	NA	NA	NA
Q9BUP3	Q9GZM7	Q9NXW9	Q9UQM7	Q9Y312	NA	NA	NA	NA	NA
Q9BUQ8	Q9GZV7	Q9NY15	Q9Y215	Q9Y342	NA	NA	NA	NA	NA
Q9BUR4	Q9GZY8	Q9NY65	Q9Y2E6	Q9Y397	NA	NA	NA	NA	NA
Q9BV35	Q9H008	Q9NY74	Q9Y2I7	Q9Y3I0	NA	NA	NA	NA	NA
Q9BV99	Q9H0E2	Q9NYQ8	Q9Y2J2	Q9Y473	NA	NA	NA	NA	NA
Q9BVC6	Q9H0U4	Q9NYU1	Q9Y2J8	Q9Y483	NA	NA	NA	NA	NA
Q9BVL4	Q9H1C7	Q9NZ01	Q9Y2L9	Q9Y4C4	NA	NA	NA	NA	NA
Q9BW30	Q9H1E5	Q9NZB2	Q9Y2Q0	Q9Y4E8	NA	NA	NA	NA	NA
Q9BWM7	Q9H1H9	Q9NZC9	Q9Y342	Q9Y4F1	NA	NA	NA	NA	NA
Q9BX67	Q9H1K1	Q9NZD2	Q9Y397	Q9Y4I1	NA	NA	NA	NA	NA
Q9BXB5	Q9H1R2	Q9NZG7	Q9Y3A5	Q9Y4L1	NA	NA	NA	NA	NA
Q9BXM0	Q9H228	Q9NZH0	Q9Y3B8	Q9Y4P8	NA	NA	NA	NA	NA
Q9BXR0	Q9H244	Q9NZN5	Q9Y4E8	Q9Y5A6	NA	NA	NA	NA	NA
Q9BY84	Q9H2M9	Q9NZR2	Q9Y4I1	Q9Y5R4	NA	NA	NA	NA	NA
Q9BZ29	Q9H313	Q9P0J0	Q9Y534	Q9Y5W8	NA	NA	NA	NA	NA
Q9C040	Q9H3K2	Q9P265	Q9Y580	Q9Y5X0	NA	NA	NA	NA	NA
Q9C0D2	Q9H444	Q9P2K9	Q9Y5A6	Q9Y617	NA	NA	NA	NA	NA
Q9GZM7	Q9H490	Q9P2U7	Q9Y5R4	Q9Y6B6	NA	NA	NA	NA	NA
Q9GZP4	Q9H4G0	Q9UBB6	Q9Y5W8	Q9Y6C5	NA	NA	NA	NA	NA
Q9GZV7	Q9H4G4	Q9UBF9	Q9Y617	Q9Y6I9	NA	NA	NA	NA	NA
Q9H008	Q9H4T2	Q9UBI6	Q9Y6B6	Q9Y6R1	NA	NA	NA	NA	NA
Q9H0M4	Q9H598	Q9UBL6	Q9Y6C5	Q9Y6X8	NA	NA	NA	NA	NA
Q9H0R3	Q9H607	Q9UBQ0	Q9Y6C9	NA	NA	NA	NA	NA	NA
Q9H0U4	Q9H6F2	Q9UBQ7	Q9Y6F9	NA	NA	NA	NA	NA	NA
Q9H0W8	Q9H8H3	Q9UBS5	Q9Y6R1	NA	NA	NA	NA	NA	NA
Q9H115	Q9H936	Q9UBT2	NA	NA	NA	NA	NA	NA	NA
Q9H1C7	Q9H981	Q9UBY8	NA	NA	NA	NA	NA	NA	NA
Q9H1E5	Q9H9B4	Q9UEU0	NA	NA	NA	NA	NA	NA	NA
Q9H1K1	Q9H9G7	Q9UEY8	NA	NA	NA	NA	NA	NA	NA
Q9H1R2	Q9H9S4	Q9UF11	NA	NA	NA	NA	NA	NA	NA
Q9H201	Q9HB71	Q9UGT4	NA	NA	NA	NA	NA	NA	NA
Q9H228	Q9HB90	Q9UH03	NA	NA	NA	NA	NA	NA	NA
Q9H244	Q9HBH5	Q9UHD8	NA	NA	NA	NA	NA	NA	NA
Q9H2M9	Q9HC21	Q9UHG3	NA	NA	NA	NA	NA	NA	NA
Q9H305	Q9HC62	Q9UHJ9	NA	NA	NA	NA	NA	NA	NA
Q9H313	Q9HCD5	Q9UI12	NA	NA	NA	NA	NA	NA	NA
Q9H3K2	Q9HCD6	Q9UI40	NA	NA	NA	NA	NA	NA	NA
Q9H3Z4	Q9HCG1	Q9UIG0	NA	NA	NA	NA	NA	NA	NA
Q9H444	Q9HCH3	Q9UJ70	NA	NA	NA	NA	NA	NA	NA
Q9H4G0	Q9HCN3	Q9UJF2	NA	NA	NA	NA	NA	NA	NA
Q9H4G4	Q9HCP6	Q9UKG1	NA	NA	NA	NA	NA	NA	NA
Q9H4I8	Q9HCS5	Q9UKU0	NA	NA	NA	NA	NA	NA	NA
Q9H4T2	Q9HDC9	Q9UL25	NA	NA	NA	NA	NA	NA	NA
Q9H598	Q9NP72	Q9UL63	NA	NA	NA	NA	NA	NA	NA
Q9H6F2	Q9NP78	Q9ULC3	NA	NA	NA	NA	NA	NA	NA
Q9H773	Q9NQC3	Q9ULE6	NA	NA	NA	NA	NA	NA	NA
Q9H7C9	Q9NQE9	Q9ULH0	NA	NA	NA	NA	NA	NA	NA
Q9H813	Q9NQH7	Q9ULH7	NA	NA	NA	NA	NA	NA	NA
Q9H8H3	Q9NQW6	Q9ULX7	NA	NA	NA	NA	NA	NA	NA
Q9H936	Q9NQX3	Q9UM22	NA	NA	NA	NA	NA	NA	NA
Q9H9B4	Q9NRP7	Q9UMY4	NA	NA	NA	NA	NA	NA	NA
Q9H9S4	Q9NRQ2	Q9UN36	NA	NA	NA	NA	NA	NA	NA
Q9HAH1	Q9NRV9	Q9UN37	NA	NA	NA	NA	NA	NA	NA
Q9HAR2	Q9NRW1	Q9UN72	NA	NA	NA	NA	NA	NA	NA
Q9HB90	Q9NRY6	Q9UNW9	NA	NA	NA	NA	NA	NA	NA
Q9HBH5	Q9NRZ7	Q9UPN3	NA	NA	NA	NA	NA	NA	NA
Q9HC62	Q9NS23	Q9UPT6	NA	NA	NA	NA	NA	NA	NA
Q9HCD5	Q9NS86	Q9UPX8	NA	NA	NA	NA	NA	NA	NA
Q9HCH3	Q9NSD9	Q9UQ16	NA	NA	NA	NA	NA	NA	NA
Q9HCM2	Q9NTJ5	Q9UQM7	NA	NA	NA	NA	NA	NA	NA
Q9HCN3	Q9NTK5	Q9Y215	NA	NA	NA	NA	NA	NA	NA
Q9HCS5	Q9NUC0	Q9Y230	NA	NA	NA	NA	NA	NA	NA
Q9HD34	Q9NUM4	Q9Y2E5	NA	NA	NA	NA	NA	NA	NA
Q9HDC9	Q9NUQ6	Q9Y2E6	NA	NA	NA	NA	NA	NA	NA
Q9NP72	Q9NUQ9	Q9Y2J2	NA	NA	NA	NA	NA	NA	NA
Q9NQC3	Q9NVA2	Q9Y2J8	NA	NA	NA	NA	NA	NA	NA
Q9NQE9	Q9NVJ2	Q9Y2Q0	NA	NA	NA	NA	NA	NA	NA
Q9NQG6	Q9NVR2	Q9Y2S2	NA	NA	NA	NA	NA	NA	NA
Q9NQW6	Q9NW08	Q9Y2S7	NA	NA	NA	NA	NA	NA	NA
Q9NQX3	Q9NWH2	Q9Y312	NA	NA	NA	NA	NA	NA	NA
Q9NRJ4	Q9NX00	Q9Y342	NA	NA	NA	NA	NA	NA	NA
Q9NRQ2	Q9NX14	Q9Y3I0	NA	NA	NA	NA	NA	NA	NA
Q9NRV9	Q9NX61	Q9Y473	NA	NA	NA	NA	NA	NA	NA
Q9NRW1	Q9NY15	Q9Y483	NA	NA	NA	NA	NA	NA	NA
Q9NRY6	Q9NY65	Q9Y4C4	NA	NA	NA	NA	NA	NA	NA
Q9NRZ7	Q9NY74	Q9Y4E8	NA	NA	NA	NA	NA	NA	NA
Q9NS23	Q9NYK6	Q9Y4F1	NA	NA	NA	NA	NA	NA	NA
Q9NS86	Q9NYQ8	Q9Y4I1	NA	NA	NA	NA	NA	NA	NA
Q9NSD9	Q9NZ01	Q9Y4K3	NA	NA	NA	NA	NA	NA	NA
Q9NTK5	Q9NZB2	Q9Y4L1	NA	NA	NA	NA	NA	NA	NA
Q9NU22	Q9NZC9	Q9Y4P8	NA	NA	NA	NA	NA	NA	NA
Q9NUC0	Q9NZD2	Q9Y5A6	NA	NA	NA	NA	NA	NA	NA
Q9NUM4	Q9NZG7	Q9Y5H2	NA	NA	NA	NA	NA	NA	NA
Q9NUN7	Q9NZH0	Q9Y5R4	NA	NA	NA	NA	NA	NA	NA
Q9NUQ9	Q9NZJ5	Q9Y617	NA	NA	NA	NA	NA	NA	NA
Q9NV96	Q9NZN3	Q9Y6B6	NA	NA	NA	NA	NA	NA	NA
Q9NVA1	Q9NZN5	Q9Y6C5	NA	NA	NA	NA	NA	NA	NA
Q9NVA2	Q9NZR2	Q9Y6C9	NA	NA	NA	NA	NA	NA	NA
Q9NVJ2	Q9P0J0	Q9Y6I9	NA	NA	NA	NA	NA	NA	NA
Q9NVR2	Q9P0S9	Q9Y6R1	NA	NA	NA	NA	NA	NA	NA
Q9NW08	Q9P1F3	NA	NA	NA	NA	NA	NA	NA	NA
Q9NWS8	Q9P265	NA	NA	NA	NA	NA	NA	NA	NA
Q9NX61	Q9P2D7	NA	NA	NA	NA	NA	NA	NA	NA
Q9NY15	Q9P2U7	NA	NA	NA	NA	NA	NA	NA	NA
Q9NY65	Q9UBB6	NA	NA	NA	NA	NA	NA	NA	NA
Q9NY74	Q9UBI6	NA	NA	NA	NA	NA	NA	NA	NA
Q9NZ01	Q9UBL6	NA	NA	NA	NA	NA	NA	NA	NA
Q9NZC9	Q9UBQ0	NA	NA	NA	NA	NA	NA	NA	NA
Q9NZD2	Q9UBQ7	NA	NA	NA	NA	NA	NA	NA	NA
Q9NZG7	Q9UBS3	NA	NA	NA	NA	NA	NA	NA	NA
Q9NZH0	Q9UBS5	NA	NA	NA	NA	NA	NA	NA	NA
Q9NZJ7	Q9UBT2	NA	NA	NA	NA	NA	NA	NA	NA
Q9P0J0	Q9UBX3	NA	NA	NA	NA	NA	NA	NA	NA
Q9P265	Q9UBY8	NA	NA	NA	NA	NA	NA	NA	NA
Q9P2B2	Q9UEY8	NA	NA	NA	NA	NA	NA	NA	NA
Q9P2N7	Q9UF11	NA	NA	NA	NA	NA	NA	NA	NA
Q9P2R7	Q9UGT4	NA	NA	NA	NA	NA	NA	NA	NA
Q9P2U7	Q9UH03	NA	NA	NA	NA	NA	NA	NA	NA
Q9UBB6	Q9UHD8	NA	NA	NA	NA	NA	NA	NA	NA
Q9UBI6	Q9UHG3	NA	NA	NA	NA	NA	NA	NA	NA
Q9UBL6	Q9UHJ9	NA	NA	NA	NA	NA	NA	NA	NA
Q9UBQ0	Q9UHQ4	NA	NA	NA	NA	NA	NA	NA	NA
Q9UBQ7	Q9UI12	NA	NA	NA	NA	NA	NA	NA	NA
Q9UBS3	Q9UI40	NA	NA	NA	NA	NA	NA	NA	NA
Q9UBS5	Q9UIG0	NA	NA	NA	NA	NA	NA	NA	NA
Q9UBX3	Q9UJ70	NA	NA	NA	NA	NA	NA	NA	NA
Q9UDY2	Q9UJF2	NA	NA	NA	NA	NA	NA	NA	NA
Q9UEU0	Q9UKU0	NA	NA	NA	NA	NA	NA	NA	NA
Q9UEW8	Q9UKX7	NA	NA	NA	NA	NA	NA	NA	NA
Q9UEY8	Q9UL25	NA	NA	NA	NA	NA	NA	NA	NA
Q9UF11	Q9UL63	NA	NA	NA	NA	NA	NA	NA	NA
Q9UH03	Q9ULC3	NA	NA	NA	NA	NA	NA	NA	NA
Q9UHD8	Q9ULE6	NA	NA	NA	NA	NA	NA	NA	NA
Q9UHG3	Q9ULH0	NA	NA	NA	NA	NA	NA	NA	NA
Q9UHI6	Q9ULH7	NA	NA	NA	NA	NA	NA	NA	NA
Q9UHJ9	Q9ULI3	NA	NA	NA	NA	NA	NA	NA	NA
Q9UHQ4	Q9ULJ7	NA	NA	NA	NA	NA	NA	NA	NA
Q9UHY7	Q9ULX7	NA	NA	NA	NA	NA	NA	NA	NA
Q9UI09	Q9UM22	NA	NA	NA	NA	NA	NA	NA	NA
Q9UI12	Q9UMY4	NA	NA	NA	NA	NA	NA	NA	NA
Q9UI40	Q9UN36	NA	NA	NA	NA	NA	NA	NA	NA
Q9UIG0	Q9UN37	NA	NA	NA	NA	NA	NA	NA	NA
Q9UJ70	Q9UN72	NA	NA	NA	NA	NA	NA	NA	NA
Q9UJF2	Q9UNH7	NA	NA	NA	NA	NA	NA	NA	NA
Q9UJW7	Q9UNW9	NA	NA	NA	NA	NA	NA	NA	NA
Q9UK80	Q9UPN3	NA	NA	NA	NA	NA	NA	NA	NA
Q9UKG1	Q9UPQ0	NA	NA	NA	NA	NA	NA	NA	NA
Q9UL63	Q9UPR5	NA	NA	NA	NA	NA	NA	NA	NA
Q9ULC3	Q9UPX8	NA	NA	NA	NA	NA	NA	NA	NA
Q9ULD9	Q9UQ03	NA	NA	NA	NA	NA	NA	NA	NA
Q9ULE6	Q9UQ16	NA	NA	NA	NA	NA	NA	NA	NA
Q9ULH7	Q9UQB3	NA	NA	NA	NA	NA	NA	NA	NA
Q9ULJ7	Q9UQM7	NA	NA	NA	NA	NA	NA	NA	NA
Q9ULP9	Q9Y215	NA	NA	NA	NA	NA	NA	NA	NA
Q9ULU8	Q9Y230	NA	NA	NA	NA	NA	NA	NA	NA
Q9ULX7	Q9Y289	NA	NA	NA	NA	NA	NA	NA	NA
Q9UM22	Q9Y2E6	NA	NA	NA	NA	NA	NA	NA	NA
Q9UMN6	Q9Y2J2	NA	NA	NA	NA	NA	NA	NA	NA
Q9UMY4	Q9Y2J8	NA	NA	NA	NA	NA	NA	NA	NA
Q9UN36	Q9Y2Q0	NA	NA	NA	NA	NA	NA	NA	NA
Q9UN72	Q9Y2S2	NA	NA	NA	NA	NA	NA	NA	NA
Q9UNH7	Q9Y2S7	NA	NA	NA	NA	NA	NA	NA	NA
Q9UNZ2	Q9Y2Y9	NA	NA	NA	NA	NA	NA	NA	NA
Q9UPN3	Q9Y312	NA	NA	NA	NA	NA	NA	NA	NA
Q9UPR5	Q9Y342	NA	NA	NA	NA	NA	NA	NA	NA
Q9UPX8	Q9Y397	NA	NA	NA	NA	NA	NA	NA	NA
Q9UQ16	Q9Y473	NA	NA	NA	NA	NA	NA	NA	NA
Q9UQ26	Q9Y4C4	NA	NA	NA	NA	NA	NA	NA	NA
Q9UQM7	Q9Y4E8	NA	NA	NA	NA	NA	NA	NA	NA
Q9Y262	Q9Y4F1	NA	NA	NA	NA	NA	NA	NA	NA
Q9Y281	Q9Y4I1	NA	NA	NA	NA	NA	NA	NA	NA
Q9Y2E6	Q9Y4K3	NA	NA	NA	NA	NA	NA	NA	NA
Q9Y2G0	Q9Y4P8	NA	NA	NA	NA	NA	NA	NA	NA
Q9Y2I7	Q9Y5A6	NA	NA	NA	NA	NA	NA	NA	NA
Q9Y2J0	Q9Y5H2	NA	NA	NA	NA	NA	NA	NA	NA
Q9Y2J2	Q9Y5J5	NA	NA	NA	NA	NA	NA	NA	NA
Q9Y2J8	Q9Y5R4	NA	NA	NA	NA	NA	NA	NA	NA
Q9Y2L8	Q9Y617	NA	NA	NA	NA	NA	NA	NA	NA
Q9Y2Q0	Q9Y6B6	NA	NA	NA	NA	NA	NA	NA	NA
Q9Y2S2	Q9Y6C5	NA	NA	NA	NA	NA	NA	NA	NA
Q9Y312	Q9Y6C9	NA	NA	NA	NA	NA	NA	NA	NA
Q9Y342	Q9Y6M5	NA	NA	NA	NA	NA	NA	NA	NA
Q9Y397	Q9Y6R1	NA	NA	NA	NA	NA	NA	NA	NA
Q9Y473	NA	NA	NA	NA	NA	NA	NA	NA	NA
Q9Y4C8	NA	NA	NA	NA	NA	NA	NA	NA	NA
Q9Y4I1	NA	NA	NA	NA	NA	NA	NA	NA	NA
Q9Y4P8	NA	NA	NA	NA	NA	NA	NA	NA	NA
Q9Y580	NA	NA	NA	NA	NA	NA	NA	NA	NA
Q9Y5A6	NA	NA	NA	NA	NA	NA	NA	NA	NA
Q9Y5H2	NA	NA	NA	NA	NA	NA	NA	NA	NA
Q9Y5J5	NA	NA	NA	NA	NA	NA	NA	NA	NA
Q9Y5R4	NA	NA	NA	NA	NA	NA	NA	NA	NA
Q9Y5W8	NA	NA	NA	NA	NA	NA	NA	NA	NA
Q9Y5X0	NA	NA	NA	NA	NA	NA	NA	NA	NA
Q9Y617	NA	NA	NA	NA	NA	NA	NA	NA	NA
Q9Y639	NA	NA	NA	NA	NA	NA	NA	NA	NA
Q9Y696	NA	NA	NA	NA	NA	NA	NA	NA	NA
Q9Y6B6	NA	NA	NA	NA	NA	NA	NA	NA	NA
Q9Y6C5	NA	NA	NA	NA	NA	NA	NA	NA	NA
Q9Y6F9	NA	NA	NA	NA	NA	NA	NA	NA	NA
Q9Y6R1	NA	NA	NA	NA	NA	NA	NA	NA	NA

## Sheet: GO_BeatBox_iST
PANTHER GO-Slim Cellular Component	# Reference Genes	# Queried Genes	# Expected Genes	Fold Enrichment	Positive / Negative	P-Value
intermediate filament	28	13	2.16	6.02	+	1.72e-05
⤷ intermediate filament cytoskeleton	29	13	2.24	5.81	+	2.9e-05
⤷ cytoskeleton	663	95	51.14	1.86	+	1.11e-06
⤷ cellular anatomical entity	9908	868	764.26	1.14	+	1.89e-09
⤷ intracellular anatomical structure	7467	646	575.97	1.12	+	0.0069
⤷ polymeric cytoskeletal fibre	184	40	14.19	2.82	+	6.42e-07
⤷ supramolecular fibre	249	50	19.21	2.6	+	1.16e-07
⤷ supramolecular polymer	250	51	19.28	2.64	+	4.22e-08
⤷ supramolecular complex	368	55	28.39	1.94	+	0.000965
proton-transporting two-sector ATPase complex	24	10	1.85	5.4	+	0.00222
⤷ membrane protein complex	593	93	45.74	2.03	+	1.28e-08
⤷ membrane	3093	396	238.58	1.66	+	8.18e-27
SNARE complex	41	14	3.16	4.43	+	0.00051
⤷ cytoplasm	4710	539	363.31	1.48	+	7.36e-27
synaptic vesicle membrane	44	15	3.39	4.42	+	0.000217
⤷ synaptic vesicle	77	26	5.94	4.38	+	1.92e-08
⤷ presynapse	140	39	10.8	3.61	+	3.16e-10
⤷ synapse	362	74	27.92	2.65	+	2.03e-12
⤷ cell junction	551	98	42.5	2.31	+	1.22e-12
⤷ exocytic vesicle	97	28	7.48	3.74	+	2.22e-07
⤷ transport vesicle	127	31	9.8	3.16	+	2.46e-06
⤷ endomembrane system	1296	146	99.97	1.46	+	0.000826
⤷ cytoplasmic vesicle	542	80	41.81	1.91	+	6.36e-06
⤷ intracellular vesicle	544	80	41.96	1.91	+	7.01e-06
⤷ vesicle	599	95	46.2	2.06	+	4.97e-09
⤷ secretory vesicle	135	32	10.41	3.07	+	3.04e-06
⤷ transport vesicle membrane	66	18	5.09	3.54	+	0.000683
⤷ cytoplasmic vesicle membrane	181	39	13.96	2.79	+	1.34e-06
⤷ vesicle membrane	193	48	14.89	3.22	+	7.92e-11
⤷ organelle membrane	789	119	60.86	1.96	+	2.86e-10
⤷ bounding membrane of organelle	406	61	31.32	1.95	+	0.000172
mitochondrial respirasome	53	14	4.09	3.42	+	0.0145
⤷ mitochondrial inner membrane	134	25	10.34	2.42	+	0.0127
⤷ organelle inner membrane	140	25	10.8	2.32	+	0.0324
⤷ organelle envelope	294	42	22.68	1.85	+	0.04
⤷ envelope	294	42	22.68	1.85	+	0.04
⤷ mitochondrial membrane	192	33	14.81	2.23	+	0.00586
⤷ mitochondrial envelope	208	34	16.04	2.12	+	0.0137
⤷ respirasome	54	14	4.17	3.36	+	0.0182
cytosolic ribosome	76	17	5.86	2.9	+	0.0225
⤷ cytosol	751	107	57.93	1.85	+	1.63e-07
axon	116	24	8.95	2.68	+	0.00298
⤷ neuron projection	340	49	26.23	1.87	+	0.00838
microtubule	122	25	9.41	2.66	+	0.00231
endosome	270	41	20.83	1.97	+	0.0112
plasma membrane	1977	253	52.5	1.66	+	7.88e-15
⤷ cell periphery	2225	278	171.63	1.62	+	3.12e-15
nuclear lumen	567	262	43.74	0.43	-	0.00772
⤷ nucleus	3118	19	240.51	0.56	-	1.38e-14
⤷ intracellular organelle lumen	670	25	51.68	0.48	-	0.00925
⤷ organelle lumen	670	25	51.68	0.48	-	0.00925
⤷ membrane-enclosed lumen	670	25	51.68	0.48	-	0.00925
nuclear protein-containing complex	659	22	50.83	0.43	-	0.0013

## Sheet: GO_urea_FASP
PANTHER GO-Slim Cellular Component	# Reference Genes	# Queried Genes	# Expected Genes	Fold Enrichment	Positive / Negative	P-Value
proton-transporting ATP synthase complex	14	7	1.06	6.58	+	0.0132
⤷ proton-transporting two-sector ATPase complex	24	9	1.82	4.93	+	0.0162
⤷ membrane protein complex	593	82	45.06	1.82	+	3.7e-05
⤷ membrane	3093	269	235.03	1.57	+	1.3e-19
⤷ cellular anatomical entity	9908	837	752.9	1.11	+	8.66e-06
intermediate filament	28	13	2.13	6.11	+	1.44e-05
⤷ intermediate filament cytoskeleton	29	13	2.2	5.9	+	2.43e-05
⤷ cytoskeleton	663	93	50.38	1.85	+	2.26e-06
⤷ intracellular anatomical structure	7467	639	567.41	1.13	+	0.00392
⤷ polymeric cytoskeletal fibre	184	43	13.98	3.08	+	8.13e-09
⤷ supramolecular fibre	249	48	18.92	2.54	+	6.7e-07
⤷ supramolecular polymer	250	49	19	2.58	+	2.51e-07
⤷ supramolecular complex	368	52	27.96	1.86	+	0.00598
cell division site	19	8	1.44	5.54	+	0.0165
synaptic vesicle membrane	44	13	3.34	3.89	+	0.00634
⤷ synaptic vesicle	77	25	5.85	4.27	+	8.61e-08
⤷ presynapse	140	34	10.64	3.2	+	3.55e-07
⤷ synapse	362	65	27.51	2.36	+	2.48e-08
⤷ cell junction	551	85	41.87	2.03	+	9.97e-08
⤷ exocytic vesicle	97	30	7.37	4.07	+	5.41e-09
⤷ transport vesicle	127	34	9.65	3.52	+	2.07e-08
⤷ endomembrane system	1296	155	98.48	1.57	+	2.82e-06
⤷ cytoplasmic vesicle	542	82	41.19	1.99	+	6.09e-07
⤷ intracellular vesicle	544	82	41.34	1.98	+	6.83e-07
⤷ vesicle	599	97	45.52	2.13	+	3.09e-10
⤷ cytoplasm	4710	529	357.91	1.48	+	9.3e-26
⤷ secretory vesicle	135	34	10.26	3.31	+	1.25e-07
⤷ transport vesicle membrane	66	16	5.02	3.19	+	0.0108
⤷ cytoplasmic vesicle membrane	181	33	13.75	2.4	+	0.00112
⤷ vesicle membrane	193	41	14.67	2.8	+	5.34e-07
⤷ organelle membrane	789	113	59.96	1.88	+	1.23e-08
cytoplasmic side of plasma membrane	45	13	3.42	3.8	+	0.00829
⤷ plasma membrane	1977	229	150.23	1.52	+	4.84e-09
⤷ cell periphery	2225	156	169.07	1.51	+	3.5e-10
mitochondrial respirasome	53	15	4.03	3.72	+	0.00254
⤷ mitochondrial inner membrane	134	30	10.18	2.95	+	2.55e-05
⤷ organelle inner membrane	140	31	10.64	2.91	+	2.02e-05
⤷ organelle envelope	294	47	22.34	2.1	+	0.000446
⤷ envelope	294	47	22.34	2.1	+	0.000446
⤷ mitochondrial membrane	192	35	14.59	2.4	+	0.000536
⤷ mitochondrial envelope	208	36	15.81	2.28	+	0.0016
⤷ respirasome	54	15	4.1	3.66	+	0.00327
respiratory chain complex	50	13	3.8	3.42	+	0.0282
microtubule	122	28	9.27	3.02	+	4e-05
inner mitochondrial membrane protein complex	90	20	6.84	2.92	+	0.00451
extrinsic component of membrane	96	19	7.29	2.6	+	0.0405
axon	116	22	8.81	2.5	+	0.0231
cytosol	751	94	57.07	1.65	+	0.000544
nucleus	3118	147	236.93	0.62	-	3.83e-10

## Sheet: GO_urea_SPE
PANTHER GO-Slim Cellular Component	# Reference Genes	# Queried Genes	# Expected Genes	Fold Enrichment	Positive / Negative	P-Value
proton-transporting ATP synthase complex	14	7	0.98	7.11	+	0.00793
⤷ proton-transporting two-sector ATPase complex	24	10	1.69	5.93	+	0.000961
⤷ membrane protein complex	593	81	41.7	1.94	+	2.49e-06
⤷ membrane	3093	338	217.5	1.55	+	6.13e-17
⤷ cellular anatomical entity	9908	778	696.73	1.12	+	7.16e-06
intermediate filament	28	13	1.97	6.6	+	5.69e-06
⤷ intermediate filament cytoskeleton	29	13	2.04	6.37	+	9.64e-06
⤷ cytoskeleton	663	90	46.62	1.93	+	5.14e-07
⤷ polymeric cytoskeletal fibre	184	41	12.94	3.17	+	1.06e-08
⤷ supramolecular fibre	249	48	17.51	2.74	+	4.95e-08
⤷ supramolecular polymer	250	49	17.58	2.79	+	1.71e-08
⤷ supramolecular complex	368	52	25.88	2.01	+	0.000568
synaptic vesicle membrane	44	12	3.09	3.88	+	0.0151
⤷ synaptic vesicle	77	20	5.41	3.69	+	9.78e-05
⤷ presynapse	140	29	9.84	2.95	+	4.78e-05
⤷ synapse	362	57	25.46	2.24	+	3.35e-06
⤷ cell junction	551	76	38.75	1.96	+	5.24e-06
⤷ exocytic vesicle	97	23	6.82	3.37	+	7.59e-05
⤷ transport vesicle	127	28	8.93	3.14	+	1.95e-05
⤷ endomembrane system	1296	131	91.13	1.44	+	0.00792
⤷ cytoplasmic vesicle	542	68	38.11	1.78	+	0.00126
⤷ intracellular vesicle	544	68	38.25	1.78	+	0.00134
⤷ vesicle	599	81	42.12	1.92	+	4.61e-06
⤷ cytoplasm	4710	464	331.21	1.4	+	1.97e-16
⤷ secretory vesicle	135	27	9.49	2.84	+	0.000272
⤷ transport vesicle membrane	66	17	4.64	3.66	+	0.000888
⤷ cytoplasmic vesicle membrane	181	34	12.73	2.67	+	4.95e-05
⤷ vesicle membrane	193	42	13.57	3.09	+	1.36e-08
⤷ organelle membrane	789	100	55.48	1.8	+	2.92e-06
SNARE complex	41	11	2.88	3.82	+	0.0377
cytoplasmic side of plasma membrane	45	12	3.16	3.79	+	0.0193
⤷ plasma membrane	1977	214	139.02	1.54	+	8.93e-09
⤷ cell periphery	2225	242	156.46	1.55	+	1.82e-10
mitochondrial respirasome	53	14	3.73	3.76	+	0.00512
⤷ mitochondrial inner membrane	134	28	9.42	2.97	+	6.5e-05
⤷ organelle inner membrane	140	28	9.84	2.84	+	0.000169
⤷ organelle envelope	294	41	20.67	1.98	+	0.0105
⤷ envelope	294	41	20.67	1.98	+	0.0105
⤷ mitochondrial membrane	192	30	13.5	2.22	+	0.0178
⤷ mitochondrial envelope	208	31	14.63	2.12	+	0.0383
⤷ respirasome	54	14	3.8	3.69	+	0.00647
inner mitochondrial membrane protein complex	90	19	6.33	3	+	0.00543
microtubule	122	25	8.58	2.91	+	0.000438
cytosol	751	84	52.81	1.59	+	0.00822
nucleus	3118	135	219.26	0.62	-	1.38e-09

## Sheet: GO_SDS_S-Trap
PANTHER GO-Slim Cellular Component	# Reference Genes	# Queried Genes	# Expected Genes	Fold Enrichment	Positive / Negative	P-Value
Arp2/3 protein complex	11	6	0.52	11.47	+	0.00185
⤷ actin cytoskeleton	231	26	10.99	2.37	+	0.0238
⤷ cytoskeleton	822	81	39.1	2.07	+	2.08e-07
⤷ organelle	7143	417	339.8	1.23	+	7.02e-05
⤷ cellular anatomical entity	12719	723	605.05	1.19	+	1.85e-13
⤷ intracellular organelle	6901	406	328.28	1.24	+	5.45e-05
⤷ intracellular anatomical structure	8785	548	417.91	1.31	+	5.19e-15
⤷ protein-containing complex	2978	185	141.66	1.31	+	0.039
mitochondrial proton-transporting ATP synthase complex	14	6	0.67	9.01	+	0.0107
⤷ proton-transporting ATP synthase complex	15	7	0.71	9.81	+	0.00107
⤷ proton-transporting two-sector ATPase complex	28	10	1.33	7.51	+	0.000147
⤷ catalytic complex	984	78	46.81	1.67	+	0.00442
⤷ membrane protein complex	692	68	32.92	2.07	+	6.81e-06
⤷ membrane	4240	315	201.7	1.56	+	1.46e-15
⤷ inner mitochondrial membrane protein complex	92	17	4.38	3.88	+	0.000597
⤷ mitochondrion	639	57	30.4	1.88	+	0.00205
⤷ cytoplasm	5450	442	259.26	1.7	+	3.03e-35
⤷ mitochondrial inner membrane	142	25	6.76	3.7	+	5.85e-06
⤷ organelle inner membrane	152	26	7.23	3.6	+	5.62e-06
⤷ organelle envelope	324	40	15.41	2.6	+	1.5e-05
⤷ envelope	324	40	15.41	2.6	+	1.5e-05
⤷ organelle membrane	892	98	42.43	2.31	+	3.04e-12
⤷ mitochondrial membrane	206	30	9.8	3.06	+	2.03e-05
⤷ mitochondrial envelope	222	31	10.56	2.94	+	3.25e-05
proteasome complex	37	15	1.76	8.52	+	1.97e-08
⤷ endopeptidase complex	44	17	2.09	8.12	+	2.51e-09
⤷ peptidase complex	64	18	3.04	5.91	+	2.61e-07
synaptic vesicle membrane	50	14	2.38	5.89	+	2.26e-05
⤷ synaptic vesicle	87	21	4.14	5.07	+	2.23e-07
⤷ presynapse	150	27	7.14	3.78	+	9.37e-07
⤷ synapse	402	56	19.12	2.93	+	2.06e-10
⤷ cell junction	637	72	30.3	2.38	+	3.71e-09
⤷ exocytic vesicle	108	23	5.14	4.48	+	4.86e-07
⤷ transport vesicle	138	26	6.56	3.96	+	6.73e-07
⤷ endomembrane system	1471	117	69.98	1.67	+	1.51e-05
⤷ cytoplasmic vesicle	615	60	29.26	2.05	+	5.57e-05
⤷ intracellular vesicle	617	60	29.35	2.04	+	6.07e-05
⤷ vesicle	711	75	33.82	2.22	+	5.14e-08
⤷ secretory vesicle	175	26	8.32	3.12	+	0.000105
⤷ transport vesicle membrane	72	17	3.43	4.96	+	1.41e-05
⤷ cytoplasmic vesicle membrane	199	29	9/47	3.06	+	3.33e-05
⤷ vesicle membrane	215	38	10.23	3.72	+	9.18e-10
⤷ bounding membrane of organelle	447	44	21.26	2.07	+	0.00215
intermediate filament	49	13	2.33	5.58	+	0.000136
⤷ intermediate filament cytoskeleton	51	13	2.43	5.36	+	0.000225
⤷ polymeric cytoskeletal fibre	242	36	11.51	3.13	+	5.2e-07
⤷ supramolecular fibre	331	39	15.75	2.48	+	0.000115
⤷ supramolecular polymer	332	40	15.79	2.53	+	2.94e-05
⤷ supramolecular complex	470	44	22.36	1.97	+	0.0097
mitochondrial respirasome	55	12	2.62	4.59	+	0.00358
⤷ respirasome	58	12	2.76	4.35	+	0.00638
axon	132	21	6.28	3.34	+	0.000477
⤷ neuron projection	403	42	19.17	2.19	+	0.000973
microtubule	149	19	7.09	2.68	+	0.0373
cytosol	873	89	41.53	2.14	+	4.16e-09
plasma membrane	2922	189	139	1.36	+	0.00273
⤷ cell periphery	3242	206	154.22	1.34	+	0.0035

## Sheet: GO_urea_SPE+iST
PANTHER GO-Slim Cellular Component	# Reference Genes	# Queried Genes	# Expected Genes	Fold Enrichment	Positive / Negative	P-Value
intermediate filament	28	13	1.85	7.03	+	2.65e-06
⤷ intermediate filament cytoskeleton	29	13	1.91	6.79	+	4.51e-06
⤷ cytoskeleton	663	81	43.76	1.85	+	2.43e-05
⤷ cellular anatomical entity	9908	736	653.94	1.13	+	1.72e-06
⤷ intracellular anatomical structure	7467	554	492.83	1.12	+	0.0229
⤷ polymeric cytoskeletal fibre	184	39	12.14	3.21	+	2.43e-08
⤷ supramolecular fibre	249	47	16.43	2.86	+	1.92e-08
⤷ supramolecular polymer	250	48	16.5	2.91	+	6.34e-09
⤷ supramolecular complex	368	52	24.29	2.14	+	7.64e-05
synaptic vesicle membrane	44	11	2.9	3.79	+	0.0428
⤷ synaptic vesicle	77	21	5.08	4.13	+	6.49e-06
⤷ presynapse	140	29	9.24	3.14	+	1.21e-05
⤷ synapse	362	55	23.89	2.3	+	2.28e-06
⤷ cell junction	551	71	36.37	1.95	+	2.49e-05
⤷ exocytic vesicle	97	25	6.4	3.9	+	1.01e-06
⤷ transport vesicle	127	28	8.38	3.34	+	4.99e-06
⤷ endomembrane system	1296	136	85.54	1.59	+	1.3e-05
⤷ cytoplasmic vesicle	542	69	35.77	1.93	+	5.48e-05
⤷ intracellular vesicle	544	69	35.9	1.92	+	5.96R-5
⤷ vesicle	599	82	39.53	2.07	+	9.35e-08
⤷ cytoplasm	4710	442	310.86	1.42	+	6.03e-17
⤷ secretory vesicle	135	29	8.91	3.25	+	5.12e-06
⤷ transport vesicle membrane	66	14	4.36	3.21	+	0.0356
⤷ cytoplasmic vesicle membrane	181	31	11.95	2.59	+	0.000368
⤷ vesicle membrane	193	39	12.74	3.06	+	1.09e-07
⤷ organelle membrane	789	92	52.07	1.77	+	3.46e-05
⤷ membrane	3093	319	204.14	1.56	+	3.11e-16
microtubule	122	23	8.05	2.86	+	0.00179
mitochondrial inner membrane	134	24	8.84	2.71	+	0.00283
⤷ organelle inner membrane	140	24	9.24	2.6	+	0.00611
endosome	270	37	17.82	2.08	+	0.0129
membrane protein complex	593	70	39.14	1.79	+	0.000764
plasma membrane	1977	205	130.48	1.57	+	4.09e-09
⤷ cell periphery	2225	229	146.85	1.56	+	2.94e-10
cytosol	751	77	49.57	1.55	+	0.0466
nucleus	3118	132	205.79	0.64	-	1.93e-07

## Sheet: GO_BeatBox_S-Trap
PANTHER GO-Slim Cellular Component	# Reference Genes	# Queried Genes	# Expected Genes	Fold Enrichment	Positive / Negative	P-Value
keratin filament	11	7	0.62	11.32	+	0.000201
⤷ intermediate filament	28	13	1.57	8.26	+	7.4e-08
⤷ intermediate filament cytoskeleton	29	13	1.63	7.97	+	6.43e-07
⤷ cytoskeleton	663	66	37.27	1.77	+	0.00247
⤷ cellular anatomical entity	9908	638	556.98	1.15	+	1.5e-07
⤷ intracellular anatomical structure	7467	487	419.76	1.16	+	0.000725
⤷ polymeric cytoskeletal fibre	184	35	10.34	3.38	+	6.95e-08
⤷ supramolecular fibre	249	37	14	2.64	+	2.37e-05
⤷ supramolecular polymer	250	38	14.05	2.7	+	8.41e-06
⤷ supramolecular complex	368	40	20.69	1.93	+	0.0318
mitochondrial proton-transporting ATP synthase complex	13	7	0.73	9.58	+	0.000947
⤷ proton-transporting ATP synthase complex	14	8	0.79	10.16	+	9.2e-05
⤷ proton-transporting two-sector ATPase complex	24	10	1.35	7.41	+	0.000122
⤷ membrane protein complex	593	67	33.34	2.01	+	1.94e-05
⤷ membrane protein complex	3093	279	173.87	1.6	+	1.09e-15
⤷ inner mitochondrial membrane protein complex	90	24	5.06	4.74	+	3.91e-08
⤷ mitochondrial protein-containing complex	135	24	7.59	3.16	+	0.000195
⤷ mitochondrion	588	67	33.05	2.03	+	1.13e-05
⤷ cytoplasm	4710	388	264.77	1.47	+	2.36e-17
⤷ mitochondrial inner membrane	134	32	7.53	4.25	+	7.7e-10
⤷ organelle inner membrane	140	32	7.87	4.07	+	2.73e-09
⤷ organelle envelope	294	48	16.53	2.9	+	8.77e-09
⤷ envelope	294	48	16.53	2.9	+	8.77e-09
⤷ organelle membrane	789	92	44.35	2.07	+	7.14e-09
⤷ mitochondrial membrane	192	38	10.79	3.52	+	3.24e-09
⤷ mitochondrial envelope	208	39	11.69	3.34	+	9.82e-09
proteasome complex	35	9	1.97	4.57	+	0.0433
mitochondrial respiratory chain complex I	35	9	1.97	4.57	+	4.E33E-2
⤷ mitochondrial respirasome	53	14	2.98	4.7	+	0.000374
⤷ respirasome	54	14	3.04	4.61	+	0.000479
⤷ respiratory chain complex I	35	9	1.97	4.57	+	0.0433
⤷ respiratory chain complex	50	13	2.81	4.63	+	0.00112
synaptic vesicle membrane	44	11	2.47	4.45	+	0.00989
⤷ synaptic vesicle	77	16	4.33	3.7	+	0.002
⤷ presynapse	140	21	7.87	2.67	+	0.0152
⤷ synapse	362	45	20.35	2.21	+	0.000265
⤷ cell junction	551	60	30.97	1.94	+	0.000445
⤷ exocytic vesicle	97	17	5.45	3.12	+	0.011
⤷ transport vesicle	127	19	7.14	2.66	+	0.0367
⤷ vesicle	599	63	33.67	1.87	+	0.000769
⤷ secretory vesicle	135	20	7.59	2.64	+	0.0278
⤷ transport vesicle membrane	66	13	3.71	3.5	+	0.028
⤷ vesicle membrane	193	32	10.85	2.95	+	1.39e-05
cytosolic ribosome	76	16	4.27	3.74	+	1.67e-33
⤷ cytosol	751	79	42.22	1.87	+	2.35e-05
axon	116	19	6.52	2.91	+	0.0102
microtubule	122	19	6.86	2.77	+	0.021
plasma membrane	1977	162	111.14	1.46	+	0.000181
⤷ cell periphery	2225	175	125.08	1.4	+	0.000829
nucleus	3118	118	175.28	0.67	-	9.53e-05

## Sheet: GO_SDS-PAGE
PANTHER GO-Slim Cellular Component	# Reference Genes	# Queried Genes	# Expected Genes	Fold Enrichment	Positive / Negative	P-Value
keratin filament	11	6	0.64	9.38	+	0.00588
⤷ intermediate filament	28	11	1.63	6.75	+	8.97e-05
⤷ intermediate filament cytoskeleton	29	11	1.69	6.52	+	0.000137
⤷ cellular anatomical entity	9908	636	576.37	1.1	+	0.00318
⤷ polymeric cytoskeletal fibre	184	30	10.7	2.8	+	0.000114
⤷ supramolecular fibre	249	33	14.48	2.28	+	0.00553
⤷ supramolecular polymer	150	34	14.54	2.34	+	0.00154
mitochondrial proton-transporting ATP synthase complex	13	6	0.76	7.93	+	0.0197
⤷ proton-transporting ATP synathse complex	14	7	0.81	8.6	+	0.00226
⤷ proton-transporting two-sector ATPase complex	24	10	1.4	7.16	+	0.000168
⤷ membrane protein complex	593	73	34.5	2.12	+	3.91e-07
⤷ membrane	3093	306	179.93	1.7	+	5.74e-22
⤷ inner mitochondrial membrane protein complex	90	17	5.24	3.25	+	0.00618
⤷ cytoplasm	4710	379	273.99	1.38	+	6.09e-12
⤷ mitochondrial inner membrane	134	25	7.8	3.21	+	8.2e-05
⤷ organelle inner membrane	140	25	9.14	3.07	+	0.000196
⤷ organelle membrane	789	94	45.9	2.05	+	8.95e-09
⤷ mitochondrial membrane	192	29	11.17	2.6	+	0.000909
⤷ mitochondrial envelope	208	29	12.1	2.4	+	0.00606
synaptic vesicle membrane	44	12	2.56	4.69	+	0.00224
⤷ synaptic vesicle	77	19	4.48	4.24	+	2.45e-05
⤷ presynapse	140	24	8.14	2.95	+	0.00071
⤷ synapse	362	49	21.06	2.33	+	1.46e-05
⤷ cell junction	551	65	32.05	2.03	+	1.89e-05
⤷ exocytic vesicle	97	20	5.64	3.54	+	0.00026
⤷ transport vesicle	127	24	7.39	3.25	+	0.000112
⤷ cytoplasmic vesicle	542	54	31.53	1.71	+	0.0467
⤷ intracellular vesicle	544	54	31.65	1.71	+	0.0488
⤷ vesicle	599	67	34.85	1.92	+	0.000106
⤷ secretory vesicle	135	23	7.85	2.93	+	0.0013
⤷ transport vesicle membrane	66	16	3.84	4.17	+	0.000353
⤷ cytoplasmic vesicle membrane	181	26	10.53	2.47	+	0.00756
⤷ vesicle membrane	193	35	11.23	3.12	+	6.68e-07
cytoplasmic side of plasma membrane	45	11	2.62	4.2	+	0.017
⤷ plasma membrane	1977	190	115.01	1.65	+	1.98e-10
⤷ cell periphery	2225	204	129.43	1.58	+	2.53e-09
SNARE complex	41	10	2.39	4.19	+	0.0389
mitochondrial respirasome	53	12	3.08	3.89	+	0.0174
⤷ respirasome	54	12	3.14	3.82	-	0.0212
nucleus	3118	111	181.38	0.61	-	8.81e-08

[truncated: 13 more sheets: GO_SDS_FASP, GO_SL_SPE, GO_SP3, GRAVY_BeatBox_iST, GRAVY_urea_FASP, GRAVY_urea_SPE, GRAVY_SDS_S-Trap, GRAVY_urea_SPE+iST, GRAVY_BeatBox_S-Trap, GRAVY_SDS-PAGE, GRAVY_SDS_FASP, GRAVY_SL_SPE, GRAVY_SP3]
